# Supplementary material for: Identification of novel candidate biomarkers for pancreatic adenocarcinoma based on TCGA cohort
Source: Aging (Albany NY). 2021 Feb 11;13(4):5698–717. doi: 10.18632/aging.202494 (PMC7950294; doi:10.18632/aging.202494)
Supplement: Supplementary Table 1 [file aging-13-202494-s002.txt]

Supplementary Table 1. All DEGs of every module.
NUCB2	black	DESI2	blue	HLA-DRB1	brown	GJA4	green	SERPINI1	greenyellow	NPHP3	magenta	RASSF4	pink	NCAPG	yellow	RAB4B	turquoise	EIF2AK2	tan	VNN2	red	RPL41	purple	TIGAR	grey
TMEM52	black	ANKMY1	blue	PTPRH	brown	PHLDA2	green	KIAA1324	greenyellow	SRRM1	magenta	SPI1	pink	SLC2A1	yellow	MTRF1	turquoise	STAT1	tan	ONECUT1	red	UQCRB	purple	ARL8B	grey
CLPSL2	black	KCNE4	blue	IL27RA	brown	EVPL	green	ANGEL1	greenyellow	NPIPB3	magenta	FPR3	pink	NME1-NME2	yellow	PHF1	turquoise	IFITM1	tan	KCNJ5	red	RPL38	purple	CALB2	grey
MT-ND1	black	ATP6AP2	blue	CD1C	brown	OGN	green	MAPK8IP1	greenyellow	FNBP4	magenta	TREM1	pink	MRPL22	yellow	PHYKPL	turquoise	IFIT5	tan	ECHDC3	red	RPS24	purple	RMND5A	grey
MYH7	black	ACOX2	blue	CD79B	brown	GPR35	green	ATP5F1A	greenyellow	SRRM2	magenta	NAGK	pink	RMI2	yellow	CBL	turquoise	CXCL9	tan	PDCD4	red	RPL9	purple	IL32	grey
LRIG1	black	NTM	blue	ZZEF1	brown	TOR4A	green	MCOLN3	greenyellow	EIF4A1	magenta	PLA1A	pink	HMGB2	yellow	FLYWCH2	turquoise	DDX58	tan	NR5A2	red	EIF3H	purple	SERTAD2	grey
SERP1	black	PLOD1	blue	SLPI	brown	FAM184A	green	EPHX2	greenyellow	ERVK3-1	magenta	TPP1	pink	MZT1	yellow	MZT2A	turquoise	PARP14	tan	PBX1	red	RNASEH2B	purple	OTUD1	grey
ECE2	black	RCN3	blue	IL10RA	brown	ADAM8	green	GKAP1	greenyellow	ZNF638	magenta	RETN	pink	ITGB3BP	yellow	RECQL5	turquoise	OASL	tan	SORBS2	red	RPL14	purple	HOOK1	grey
IGFN1	black	LAMA1	blue	ENDOV	brown	CHMP1A	green	SCAMP5	greenyellow	MT-ND5	magenta	TLR2	pink	CMSS1	yellow	LEMD2	turquoise	SP100	tan	PHGDH	red	RPL32	purple	ESM1	grey
FBXO25	black	ICA1	blue	XDH	brown	S100A6	green	ERO1B	greenyellow	ZBED5	magenta	SIRPA	pink	KRT6A	yellow	CAPN3	turquoise	UBE2L6	tan	EPB41L4B	red	RPL37	purple	ADTRP	grey
MT-ATP6	black	F2RL2	blue	RAC2	brown	TMPRSS4	green	AP3B2	greenyellow	RCOR3	magenta	NFAM1	pink	INTS4	yellow	HAUS7	turquoise	SAMD9L	tan	CA4	red	EIF3F	purple	MYOM2	grey
LHFPL5	black	DPYSL3	blue	FOXL1	brown	RHOJ	green	TMOD1	greenyellow	DCTPP1	magenta	GAL3ST4	pink	ABCC1	yellow	WDR90	turquoise	IFIT2	tan	ARSE	red	DPH5	purple	APIP	grey
MAP6D1	black	LRRC32	blue	LY86	brown	F2RL3	green	SEC11C	greenyellow	ZNF354B	magenta	LST1	pink	NEK2	yellow	TYK2	turquoise	IFI6	tan	DPEP1	red	RPL13	purple	SPCS2	grey
TMED6	black	GPR68	blue	TP53INP1	brown	PFDN2	green	ABCC8	greenyellow	ORMDL1	magenta	PSAP	pink	PBK	yellow	MZT2B	turquoise	GBP1	tan	RAP1GAP	red	RPS15A	purple	EFCAB1	grey
DYM	black	CDH11	blue	RASSF2	brown	CD200	green	ACAT1	greenyellow	JMJD7-PLA2G4B	magenta	MS4A7	pink	SLBP	yellow	ULK1	turquoise	IFIT3	tan	RBPJL	red	RACK1	purple	KLK8	grey
SRPRB	black	CMTM3	blue	BCL11A	brown	MYEOV	green	RIC3	greenyellow	CCNL1	magenta	FCGR3A	pink	ENO1	yellow	AKAP17A	turquoise	LY6E	tan	LGALS2	red	NGDN	purple	MELTF	grey
MT-CO3	black	CTHRC1	blue	F11R	brown	USHBP1	green	INS	greenyellow	MLLT6	magenta	ITGAM	pink	CCDC51	yellow	DCAF7	turquoise	ZNFX1	tan	HPN	red	RPL22	purple	KLK10	grey
SLC22A31	black	DACT1	blue	MOB3A	brown	LDHB	green	SCG2	greenyellow	L3MBTL1	magenta	APOC1	pink	DLGAP5	yellow	TSC2	turquoise	ISG15	tan	FGL1	red	RPL37A	purple	PCMTD1	grey
MKNK1	black	PXDN	blue	CTSW	brown	FAM83H	green	LMO3	greenyellow	CCDC180	magenta	GLUL	pink	PDIA4	yellow	METTL22	turquoise	OAS3	tan	PNLIP	red	PDCD2	purple	SMIM32	grey
MT-CYB	black	OARD1	blue	SMURF1	brown	MOCS2	green	FGF12	greenyellow	PCF11	magenta	RAB32	pink	HRASLS2	yellow	ZNF598	turquoise	OAS2	tan	SLC37A4	red	RPS12	purple	H6PD	grey
CRAT	black	CORO1C	blue	KCTD14	brown	PITX1	green	RAB26	greenyellow	SLC25A36	magenta	FCGR2A	pink	RACGAP1	yellow	LCAT	turquoise	IFI27	tan	FAM3B	red	RPL21	purple	GRAMD1C	grey
EIF4EBP1	black	MMP11	blue	IFI16	brown	TBC1D9	green	STMN2	greenyellow	TIA1	magenta	CD81	pink	KCMF1	yellow	SPNS1	turquoise	MX1	tan	AMY2A	red	RPS28	purple	TRIM27	grey
GUCA1C	black	LRP1	blue	S1PR2	brown	SENP6	green	PGBD5	greenyellow	ZNF337	magenta	SLC16A10	pink	CIRBP	yellow	MOB1A	turquoise	IDO1	tan	SIGLEC11	red	RPS15	purple	SMAP1	grey
CCDC110	black	DDR2	blue	STK39	brown	RGL1	green	IAPP	greenyellow	TUBE1	magenta	TMEM140	pink	FAM83D	yellow	BCS1L	turquoise	DTX3L	tan	TCEA3	red	NDUFAF6	purple	CYP2E1	grey
CTRL	black	CLIP3	blue	SLC52A3	brown	SATB1	green	DIRAS3	greenyellow	STX16-NPEPL1	magenta	AQP9	pink	BRD7	yellow	KLF16	turquoise	IFI35	tan	GATM	red	NACA	purple	PTCD3	grey
GPT2	black	CLMP	blue	PLA2G4C	brown	EID1	green	DLK1	greenyellow	SCART1	magenta	RENBP	pink	RHOU	yellow	HGS	turquoise	RSAD2	tan	CLCNKA	red	CLNS1A	purple	STARD5	grey
CAMK2N2	black	GLT8D2	blue	LTB	brown	DBNDD2	green	OSBPL3	greenyellow	DNHD1	magenta	CCR1	pink	TOP2A	yellow	SDR39U1	turquoise	OAS1	tan	ZNF33B	red	COMMD6	purple	SERPINB3	grey
AQP12A	black	FKBP10	blue	APOBEC3C	brown	TSPAN1	green	KCNK3	greenyellow	ASXL1	magenta	SLC31A2	pink	SLC25A27	yellow	CRIM1	turquoise	PSMB8	tan	MCCC1	red	RPS23	purple	FGFBP1	grey
PSMD6	black	ADAMTS12	blue	AKIRIN2	brown	GABARAP	green	SCGB2A1	greenyellow	ZMAT1	magenta	CD300LF	pink	NCAPH	yellow	TEPSIN	turquoise	DDX60	tan	SYPL2	red	ATP5MPL	purple	NCEH1	grey
TMEM266	black	CBX1	blue	FYB1	brown	CDH5	green	GCG	greenyellow	TNRC6A	magenta	HAVCR2	pink	PPIA	yellow	EGFL8	turquoise	IFIT1	tan	PLIN5	red	RPL31	purple	ZNF451	grey
PM20D1	black	ATP10A	blue	CYBC1	brown	PRXL2B	green	CADPS	greenyellow	SREK1	magenta	CPVL	pink	POLI	yellow	DDT	turquoise	BST2	tan	MUC6	red	RPL10	purple	RNF24	grey
ACTG1	black	NPR3	blue	CCL17	brown	ST14	green	AOX1	greenyellow	NCBP3	magenta	IL4I1	pink	ALYREF	yellow	SMG6	turquoise	CXCL10	tan	GGT1	red	RPL27A	purple	VPS18	grey
NADK2	black	CD248	blue	JPT2	brown	LPCAT4	green	MTUS2	greenyellow	CLK1	magenta	GPNMB	pink	DSG3	yellow	ATG2B	turquoise	IFI44L	tan	ADARB2	red	FBLIM1	purple	RNF5	grey
NRG4	black	FIBIN	blue	SIT1	brown	JUP	green	RPH3AL	greenyellow	TIAL1	magenta	MNDA	pink	SARM1	yellow	MIDN	turquoise	LAP3	tan	TTYH1	red	EIF3E	purple	PRKACB	grey
CCDC155	black	CYBRD1	blue	HLA-DPB1	brown	PAFAH1B3	green	CFC1	greenyellow	HECTD4	magenta	MSR1	pink	FAM83A	yellow	COMMD4	turquoise	B2M	tan	ANPEP	red	PCBP2	purple	ATAD3C	grey
GLS2	black	LAMP5	blue	MPZL2	brown	MISP	green	PAK3	greenyellow	INTS3	magenta	FRMD4A	pink	TATDN1	yellow	TRMT2A	turquoise	APOL6	tan	PLCXD2	red	NPM1	purple	CHORDC1	grey
NPHS1	black	FAM24B	blue	EPCAM	brown	MGAT4A	green	CPE	greenyellow	SF1	magenta	MS4A4A	pink	HRH1	yellow	CSNK2B	turquoise	EPSTI1	tan	NEURL3	red	LSM3	purple	ARHGAP23	grey
FKBP11	black	UBTD2	blue	GALNT12	brown	STOM	green	WNT4	greenyellow	CLK4	magenta	THEMIS2	pink	CENPA	yellow	BICDL2	turquoise	TAP1	tan	AMBP	red	RPL23	purple	ZCCHC17	grey
CBS	black	CNPY4	blue	CLIC2	brown	CFH	green	VWA5B2	greenyellow	HNRNPH1	magenta	CYBB	pink	CENPF	yellow	AGAP4	turquoise	IFI44	tan	GAS2	red	RPS9	purple	CSPG4	grey
CSDC2	black	TSEN2	blue	CALHM6	brown	PECAM1	green	NTRK2	greenyellow	CFAP44	magenta	CSF2RA	pink	DNAJB11	yellow	ANO6	turquoise	IFITM3	tan	SYBU	red	EIF2D	purple	XKR6	grey
FAM129A	black	CCDC71L	blue	MZB1	brown	RARG	green	APLP1	greenyellow	NAA16	magenta	LY96	pink	TPX2	yellow	APP	turquoise	GBP4	tan	AZGP1	red	RPL22L1	purple	LYZ	grey
AQP12B	black	TMTC3	blue	KLRB1	brown	CACNB2	green	PHYHIPL	greenyellow	SRSF11	magenta	PPT1	pink	CSTF2	yellow	NRBP2	turquoise	PSMB9	tan	CTRB1	red	TMEM18	purple	SAP30	grey
CCDC196	black	SDC3	blue	TMC7	brown	CLEC14A	green	SLC16A12	greenyellow	TRIM52	magenta	OSCAR	pink	UNG	yellow	CIAO3	turquoise			DCAF11	red	IMPDH2	purple	PTGS2	grey
GDF10	black	EMP1	blue	DOK4	brown	ADGRL4	green	KIF1A	greenyellow	ACIN1	magenta	CSF1R	pink	NOP10	yellow	TMCO6	turquoise			BHLHA15	red	RPL18	purple	CCDC167	grey
SSR4	black	GFPT2	blue	CARD8	brown	RAMP2	green	SNRPN	greenyellow	RBM25	magenta	FGL2	pink	NDC80	yellow	TBC1D17	turquoise			GP2	red	TOMM7	purple	MBOAT1	grey
CLPSL1	black	NDN	blue	TMEM63B	brown	FXYD3	green	UCN3	greenyellow	CTC1	magenta	ITGAX	pink	FEN1	yellow	RPUSD3	turquoise			GPHA2	red	RPL18A	purple	ZNF780A	grey
UMOD	black	SRF	blue	AK4	brown	EIF6	green	QPCT	greenyellow	MAT2A	magenta	CCL4L2	pink	ARNTL2	yellow	EHBP1L1	turquoise			SPP1	red	MTERF4	purple	SLC9A1	grey
FITM1	black	DENND5A	blue	CBFA2T3	brown	KCTD5	green	ABAT	greenyellow	ARGLU1	magenta	ACP5	pink	RAD51AP1	yellow	ARHGAP33	turquoise			VEPH1	red	RPL36A	purple	NBPF9	grey
ATP4A	black	ALDH1B1	blue	RGS1	brown	ABHD17C	green	NRCAM	greenyellow	WSB1	magenta	SDS	pink	RCC2	yellow	BANP	turquoise			PDZK1	red	LYRM4	purple	FBXO28	grey
AMY1B	black	ERCC5	blue	HMGN2	brown	CHMP4B	green	MRAP2	greenyellow	PAXBP1	magenta	HCK	pink	SPC24	yellow	ENO3	turquoise			MTUS1	red	RPS7	purple	TTLL1	grey
VIPR2	black	GPR107	blue	GIMAP7	brown	HERPUD1	green	CYP46A1	greenyellow	TCERG1	magenta	CTSL	pink	POLE	yellow	SORL1	turquoise			HOGA1	red	RPL34	purple	PHACTR3	grey
MT-CO1	black	NFS1	blue	RGS19	brown	HPDL	green	INS-IGF2	greenyellow	N4BP2L2	magenta	GOLGA6L9	pink	PLK1	yellow	AKAP9	turquoise			SUCLG1	red	RPL28	purple	TBC1D3B	grey
P2RX1	black	LETMD1	blue	PREX1	brown	FRZB	green	SDK1	greenyellow	UBE2G2	magenta	MILR1	pink	IL20RB	yellow	SPPL2B	turquoise			PRSS2	red	SLC25A3	purple	RPS10-NUDT3	grey
TRHDE	black	WWC3	blue	FCHSD2	brown	KCTD12	green	PAX6	greenyellow	STK36	magenta	CD14	pink	MRPS10	yellow	MEGF9	turquoise			PCCA	red	RPS10	purple	FAHD2B	grey
BACE1	black	TPM4	blue	ITPKB	brown	S1PR1	green	SLC7A2	greenyellow	DDX17	magenta	AIF1	pink	ANXA8	yellow	CTCF	turquoise			PLA2G1B	red	RPL7	purple	GCFC2	grey
HPCAL4	black	COL16A1	blue	ANKRD18A	brown	COL14A1	green	CLU	greenyellow	ALG13	magenta	C1QA	pink	GTSE1	yellow	REX1BD	turquoise			FGFR3	red	LGALS3BP	purple	CXCL8	grey
PABPC4	black	PLXNC1	blue	SEMA3B	brown	SEMA6D	green	GSTA4	greenyellow	LENG8	magenta	IGSF6	pink	RIPK2	yellow	EGLN2	turquoise			PRSS3	red	RPS11	purple	ANTXR2	grey
GRPR	black	NFIX	blue	CSTF2T	brown	BCL6B	green	GCH1	greenyellow	RBM39	magenta	GNS	pink	HIST1H2BJ	yellow	OBSL1	turquoise			SEL1L	red	RPL26	purple	SPDEF	grey
GCAT	black	ELK1	blue	TMED3	brown	HSD11B1	green			EDC4	magenta	ITGB2	pink	FARSB	yellow	ATAD3B	turquoise			TRMT9B	red	RPS3A	purple	MCL1	grey
MT-ND3	black	MRGPRF	blue	PMM2	brown	ADH1B	green			WDR6	magenta	ZNF385A	pink	FAM111B	yellow	EIF4EBP3	turquoise			FLRT2	red	RPS19	purple	VCAM1	grey
MT-CO2	black	MOXD1	blue	GZMH	brown	SYT11	green			SRSF5	magenta	APOL4	pink	RRM2	yellow	USP34	turquoise			CPA2	red	RPL17	purple	RARRES1	grey
PRDX4	black	VAT1	blue	AP1S3	brown	GSTP1	green			METTL3	magenta	CTSZ	pink	WDR12	yellow	TAF1C	turquoise			CTRC	red	NLE1	purple	CFB	grey
BRSK2	black	GLIS2	blue	LCN6	brown	MSLN	green			RBM6	magenta	CLEC2B	pink	CDT1	yellow	TMEM259	turquoise			DEFB1	red	RPSA	purple	ANAPC1	grey
DPP10	black	TMEM158	blue	CD3D	brown	SPAG4	green			SEC31B	magenta	ALOX5AP	pink	NDC1	yellow	SAFB2	turquoise			FXYD2	red	NUP88	purple	TNPO3	grey
DNASE1	black	PGAP2	blue	RFTN1	brown	LEMD1	green			RBM5	magenta	NAIP	pink	S100A2	yellow	LRRC14	turquoise			GSTA2	red	NDUFAF8	purple	NDUFA3	grey
SIDT2	black	FOXO1	blue	CDS1	brown	CLDN4	green			DNAH1	magenta	PTAFR	pink	TK1	yellow	TTLL3	turquoise			RGN	red	RPUSD4	purple	PI4K2A	grey
ANKRD53	black	SGCB	blue	HCST	brown	ITGA3	green			NBPF12	magenta	LIPA	pink	NCAPD2	yellow	KIAA1109	turquoise			CPA1	red	RPL35A	purple	MFN2	grey
ARHGDIG	black	FMOD	blue	SNN	brown	ZBTB16	green			ANKRD36	magenta	MRC1	pink	SLC25A43	yellow	FAM229A	turquoise			CTNND2	red	EIF3M	purple	RBMS2	grey
BNIP3	black	SCUBE2	blue	WAS	brown	ITPKA	green			ARIH2	magenta	GPR183	pink	PATL1	yellow	NME2	turquoise			ACSM3	red	RPL6	purple	ZDHHC20	grey
MLYCD	black	KIF26B	blue	VPREB3	brown	MOK	green			SRSF10	magenta	C3AR1	pink	ADAMTS10	yellow	TJAP1	turquoise			SLC43A1	red	RPS3	purple	GANC	grey
KCNN2	black	TPM1	blue	FKBP5	brown	RPS6KA4	green			SF3B1	magenta	SAMSN1	pink	IRAK2	yellow	ENKD1	turquoise			SMARCD3	red	RPS17	purple	STRA6	grey
ACSM6	black	KDELC1	blue	SYTL3	brown	HERC1	green			CCDC14	magenta	CD300A	pink	SERPINB5	yellow	PRMT7	turquoise			GDPD5	red	ZC3H8	purple	ACAD8	grey
AMHR2	black	PLXDC2	blue	PIK3IP1	brown	DTNA	green			DIP2A	magenta	TNFAIP8L2	pink	COPS5	yellow	CTXN1	turquoise			IL22RA1	red	PFDN5	purple	NOMO3	grey
NOMO1	black	LRRC15	blue	SUSD3	brown	MAPRE2	green			GABBR1	magenta	TYROBP	pink	CDC20	yellow	MRPL38	turquoise			PMFBP1	red	RPS14	purple	ALDH3A1	grey
PRODH2	black	AXL	blue	HLA-DMA	brown	CCL14	green			HNRNPD	magenta	CCL13	pink	GSTM2	yellow	ZNF76	turquoise			SPINK1	red	EIF3G	purple	CASP4	grey
GJC3	black	FBXO32	blue	ADA2	brown	PLCB3	green			PNISR	magenta	LAPTM5	pink	MCM6	yellow	SFI1	turquoise			ABCC6	red	TIMM10	purple	POLR1D	grey
SPACA3	black	GREB1	blue	FOXQ1	brown	ASNSD1	green			PPP1R3E	magenta	OLR1	pink	KIF4A	yellow	PTOV1	turquoise			MNX1	red	RTRAF	purple	ZNF862	grey
DHRS12	black	LAPTM4A	blue	TNFRSF1B	brown	THBS4	green			FAM76B	magenta	VSIG4	pink	ANLN	yellow	ATG4B	turquoise			APCS	red	UTP6	purple	ZNF23	grey
FBXW12	black	PPP1R13B	blue	CCL19	brown	LXN	green			ZFC3H1	magenta	CYP27A1	pink	TACC3	yellow	ING5	turquoise			SERPINA5	red	RPL30	purple	FMO5	grey
SEC61B	black	TGFBR1	blue	CCL5	brown	PLEK2	green			PHF12	magenta	LRRC25	pink	PRR11	yellow	LMBR1L	turquoise			PAH	red	NSA2	purple	ECM1	grey
SLC41A1	black	MMP2	blue	RAB25	brown	SMAD4	green			STIMATE	magenta	TLR4	pink	PBXIP1	yellow	ABCD4	turquoise			IMPA2	red	EEF1G	purple	AKR1C1	grey
RYR2	black	MN1	blue	CCL21	brown	ACP6	green			LY6G5B	magenta	CD4	pink	TMOD3	yellow	MPP3	turquoise			AS3MT	red	HNRNPA1	purple	APEX2	grey
IFT20	black	BST1	blue	FERMT1	brown	GET4	green			PRPF39	magenta	PDCD6	pink	SNRPB	yellow	ACLY	turquoise			ALB	red	RPS5	purple	POMT1	grey
TPST2	black	FBN1	blue	INAVA	brown	SLC16A2	green			TTC14	magenta	FPR1	pink	DIABLO	yellow	RHOT2	turquoise			CCDC141	red	RPS29	purple	SRXN1	grey
SLC39A8	black	SFRP2	blue	GPSM3	brown	KIT	green			ZNF224	magenta	APOE	pink	FBXO9	yellow	IFT27	turquoise			EMID1	red	RPL39	purple	RBM4	grey
CCKBR	black	ADAM19	blue	FCMR	brown	FAM83E	green			SFPQ	magenta	BCL2A1	pink	FSCN1	yellow	ACAP3	turquoise			MPV17L	red	RPL15	purple	LRPAP1	grey
SARDH	black	COL6A2	blue	WIPF1	brown	PPARG	green			NKTR	magenta	HMOX1	pink	PTGES	yellow	ARPC1B	turquoise			CASTOR3	red	ZFAND1	purple	SPTSSA	grey
TBC1D24	black	LAMA4	blue	CD48	brown	STYK1	green			NBPF11	magenta	MPP1	pink	MKI67	yellow	RNF207	turquoise			SLC3A1	red	UBA52	purple	TMPRSS3	grey
PLA2G12A	black	TXNDC5	blue	GZMA	brown	PKP3	green			SUGP2	magenta	PLEKHO1	pink	SLC35E2B	yellow	RP2	turquoise			CFAP221	red	RPS27A	purple	ZNF662	grey
TECPR1	black	MARVELD1	blue	IL3RA	brown	S100P	green			PAN2	magenta	EMILIN2	pink	ZNF10	yellow	DPH7	turquoise			PTF1A	red			ZCCHC8	grey
LPAR3	black	TIMP2	blue	TRIM38	brown	CD93	green			WDR27	magenta	ICAM1	pink	GAPDH	yellow	NUDT22	turquoise			TRPV6	red			SUSD1	grey
PAIP2B	black	MYL9	blue	TOM1L1	brown	TMEM54	green			ZNF655	magenta	SRGN	pink	HJURP	yellow	PTPN11	turquoise			PNLIPRP1	red			KLK7	grey
FUT1	black	DHRS11	blue	GSTO2	brown	RASL12	green			RNPC3	magenta	HSD17B14	pink	ZNHIT3	yellow	NDUFA11	turquoise			KIRREL2	red			LNPK	grey
TEX11	black	SKI	blue	VEGFA	brown	FXYD1	green			DMTF1	magenta	PLA2G7	pink	INTS8	yellow	RPS19BP1	turquoise			CTRB2	red			HMGCS2	grey
GVQW3	black	GPRC5C	blue	PTPRC	brown	AKIRIN1	green			DDX39B	magenta	EVI2A	pink	CKS2	yellow	MAMDC4	turquoise			CELA2B	red			MFHAS1	grey
MATN4	black	WBP1L	blue	CD7	brown	KCP	green			DENND4B	magenta	APOBR	pink	KIF2C	yellow	PHKG2	turquoise			KLK1	red			KLF4	grey
ITIH4	black	TSHZ3	blue	PLEK	brown	IGSF9	green			OGT	magenta	C1QC	pink	ZBED2	yellow	LTO1	turquoise			GRB14	red			NMRK1	grey
PEBP4	black	RHOBTB3	blue	GGA2	brown	ZNF7	green			MRPS18C	magenta	FOLR2	pink	SOWAHC	yellow	PIK3C3	turquoise			CHST4	red			HTR1D	grey
NRTN	black	KIF3C	blue	HLA-DQB1	brown	SERINC2	green			C2orf92	magenta	NCF2	pink	MRRF	yellow	FAM160B2	turquoise			TTLL7	red			ARNTL	grey
SLC1A2	black	MYO1E	blue	CAMK2N1	brown	EFNA3	green			NXF1	magenta	GLIPR2	pink	MRPL15	yellow	EIF4E	turquoise			KCNJ16	red			LGALS8	grey
ADHFE1	black	EGFL6	blue	NFATC2	brown	KRT8	green			GATB	magenta	RNF130	pink	ACACB	yellow	CCDC84	turquoise			MT1H	red			MRFAP1L1	grey
GSG1	black	NNMT	blue	RCSD1	brown	DNTTIP1	green			LUC7L3	magenta	MARCO	pink	CCNA2	yellow	PTPRA	turquoise			ERP27	red			CAMKK1	grey
PSAT1	black	CSKMT	blue	IFNGR1	brown	KCNN4	green			ZSWIM8	magenta	IL2RA	pink	PCNA	yellow	DGKZ	turquoise			F11	red			TRNP1	grey
EGF	black	HS2ST1	blue	SDC1	brown	SEC63	green			HNRNPDL	magenta	RIN3	pink	UHRF1	yellow	GALK1	turquoise			REG1A	red			PROC	grey
ZNF98	black	FTL	blue	NCF4	brown	MAP1B	green			TRIM66	magenta	FCER1G	pink	TRIP13	yellow	TRIOBP	turquoise			ALKAL2	red			NDUFA9	grey
MAT1A	black	COL6A3	blue	LRTOMT	brown	CAPN8	green			DDX47	magenta	TNFSF13B	pink	CDH3	yellow	TAF6L	turquoise			CFTR	red			RRP9	grey
GPR150	black	HDDC3	blue	LITAF	brown	NMU	green					C2	pink	CSE1L	yellow	GOLGA8B	turquoise			SLC30A2	red			ATRIP	grey
SPSB4	black	ANGPT2	blue	NAP1L1	brown	TSPAN15	green					RAB42	pink	KIF11	yellow	CAMSAP2	turquoise			SLC39A5	red			PVRIG	grey
PSEN2	black	IGFL2	blue	NKG7	brown	CD36	green					CD86	pink	ZWINT	yellow	MTPN	turquoise			SERPINA3	red			SMIM10L1	grey
PEX5L	black	ARID5B	blue	BBS1	brown	FAM110A	green					C5AR1	pink	ZNF185	yellow	RABL6	turquoise			HAAO	red			S100A3	grey
RADIL	black	BASP1	blue	HLA-DPA1	brown	SOCS3	green					MCEMP1	pink	SNRPA1	yellow	TXNRD2	turquoise			TRIM50	red			IZUMO1	grey
MT-ND4	black	MRVI1	blue	ITGAE	brown	DNM2	green					PTGS1	pink	CDC25B	yellow	ANXA7	turquoise			PDIA2	red			FUS	grey
SPX	black	ZNF281	blue	ST8SIA4	brown	CALCRL	green					DOK2	pink	GCSH	yellow	MDFI	turquoise			CYP4V2	red			CSNK1E	grey
C5	black	SNAI2	blue	ZBTB2	brown	RNF122	green					CCL18	pink	TOMM5	yellow	ATP5F1D	turquoise			CCDC198	red			ODF2L	grey
EPO	black	ACTA2	blue	TAGAP	brown	CBLC	green					TCN2	pink	DTL	yellow	IMPAD1	turquoise			TMEM97	red			LPIN2	grey
RBM20	black	HES1	blue	HK2	brown	MST1R	green					SOD2	pink	UBE2C	yellow	WDFY1	turquoise			CPB1	red			FHIT	grey
PPP2R2D	black	P4HA3	blue	TFAP2A	brown	TINAGL1	green					GPR34	pink	CDCA5	yellow	DST	turquoise			ART3	red			CUL1	grey
MSRB1	black	GJB2	blue	PRDX5	brown	PLVAP	green					IFI30	pink	HIST1H2BC	yellow	FAHD2A	turquoise			CRP	red			SPCS1	grey
CHAD	black	GPR89B	blue	LCN10	brown	RAPGEFL1	green					C1QB	pink	CENPW	yellow	ABHD17A	turquoise			DAPL1	red			CBWD3	grey
CBSL	black	CYGB	blue	DMKN	brown	PFKP	green					SLAMF8	pink	CD9	yellow	CDC5L	turquoise			C2CD4B	red			RELB	grey
SLC2A14	black	ZNF706	blue	SWAP70	brown	SLC16A5	green					TREM2	pink	KPNA2	yellow	INO80B	turquoise			C6	red			DNLZ	grey
RNF212	black	CLIC4	blue	PIP4K2A	brown	SRMS	green					PLEKHO2	pink	FIP1L1	yellow	DHRS4	turquoise			CLDN10	red			ITIH2	grey
KSR1	black	MMP14	blue	LAD1	brown	PPDPF	green					GM2A	pink	SMC2	yellow	COPS9	turquoise			CERS4	red			FCGBP	grey
SNTG2	black	CD109	blue	CA9	brown	CRYBG2	green							MELK	yellow	ASPSCR1	turquoise			STXBP6	red			COTL1	grey
BANF2	black	CHST3	blue	CXCR3	brown	GAP43	green							IQGAP3	yellow	DHPS	turquoise			AQP8	red			PRRX2	grey
TIFA	black	SMARCA1	blue	HTATIP2	brown	JPT1	green							SFR1	yellow	EVA1B	turquoise			SYCN	red			PLIN4	grey
TMSB4X	black	EGR2	blue	VSIR	brown	CILP	green							FOXM1	yellow	TGOLN2	turquoise			REG3G	red			SLC25A48	grey
		ADAM12	blue	LYN	brown	TMX4	green							EREG	yellow	ATG16L2	turquoise			SLC4A4	red			GADD45G	grey
		KCTD20	blue	TMC8	brown	CLIC3	green							IFITM10	yellow	POLD4	turquoise			MYLK2	red			MMP15	grey
		FAM114A1	blue	AP1S1	brown	MROH6	green							MAPKAPK2	yellow	HNRNPH2	turquoise			SLC38A3	red			IPO4	grey
		AFAP1	blue	VAV1	brown	RPGR	green							HMMR	yellow	CCDC159	turquoise			SCTR	red			VASP	grey
		IGFBP3	blue	HECA	brown	SDR16C5	green							ECT2	yellow	MST1	turquoise			KLF15	red			BSCL2	grey
		FEM1B	blue	ETV4	brown	PTK6	green							CDA	yellow	CDC42EP5	turquoise			SAT2	red			CTDSPL	grey
		RAB11FIP4	blue	JRKL	brown	MYO19	green							TPI1	yellow	SARS2	turquoise			HOMER2	red			PROCR	grey
		FBLN2	blue	CCDC183	brown	CNNM4	green							DPH6	yellow	ECHDC2	turquoise			MAP3K21	red			GOLGA6L10	grey
		PSMB10	blue	EPHA2	brown	CYP1B1	green							SEC61G	yellow	DMAP1	turquoise			REG1B	red			DYNLL2	grey
		MAFB	blue	S100A14	brown	IL33	green							PSMC6	yellow	MUS81	turquoise			FAIM	red			SP110	grey
		TICAM2	blue	GIMAP2	brown	GNG2	green							MRPS22	yellow	RFNG	turquoise			KIF12	red			GNPDA1	grey
		NUAK1	blue	FGFRL1	brown	EIF3L	green							CDKN3	yellow	PAGR1	turquoise			GSTA1	red			MACC1	grey
		PTGIS	blue	PASK	brown	CCDC3	green							CENPU	yellow	D2HGDH	turquoise			MEIS1	red			NDRG3	grey
		FAM171B	blue	H1F0	brown	GJA5	green							PTTG1	yellow	PABPC1L	turquoise			AKAP7	red			TYMP	grey
		ELK3	blue	ST6GAL1	brown	CSTB	green							ADAMTSL2	yellow	PABPN1	turquoise			SYNGR1	red			SNX15	grey
		SCARA3	blue	KCNK1	brown	PDK4	green							LSM12	yellow	HSF4	turquoise			ACSS1	red			PEX11B	grey
		RCAN2	blue	RNF39	brown	GJB4	green							TCF19	yellow	CCDC107	turquoise			ACADL	red			PBDC1	grey
		LHFPL6	blue	SYK	brown	LSR	green							RPE	yellow	RB1	turquoise			CEL	red			P2RX4	grey
		PLEKHG1	blue	FDCSP	brown	ATP6V1FNB	green							DPH1	yellow	PNPLA2	turquoise			MT1G	red			SNX7	grey
		SSC5D	blue	KLF5	brown	FREM1	green							RAD51	yellow	CYP2C9	turquoise			CYB5A	red			SLC35F6	grey
		TFAP4	blue	ICAM3	brown	TJP3	green							PAFAH1B2	yellow	ACSF3	turquoise			LEFTY1	red			WNT7A	grey
		OPN1SW	blue	GIT2	brown	CLTB	green							HIST2H4A	yellow	MRPL53	turquoise			REG3A	red			EHMT1	grey
		GPR89A	blue	APOBEC3D	brown	ALDH3B1	green							SMS	yellow	RGL3	turquoise			TMSB10	red			FBP1	grey
		TMEM200A	blue	TMEM38A	brown	TTLL4	green							NUSAP1	yellow	WDR74	turquoise			CUZD1	red			ATP2B4	grey
		CTSB	blue	S100A10	brown	CTSO	green							MET	yellow	OSGEP	turquoise			SLC17A4	red			FAM156A	grey
		FN1	blue	LIPH	brown	DOLPP1	green							BOLA3	yellow	UBE2M	turquoise			GNMT	red			ZNF75A	grey
		CRISPLD2	blue	CD52	brown	ARL15	green							DDX11	yellow	EME2	turquoise			JADE1	red			N4BP2L1	grey
		WNT2	blue	UCP2	brown	SLC4A11	green							CCNB2	yellow	KLHDC4	turquoise			RPL3L	red			FABP5	grey
		TRO	blue	FOXP3	brown	MYH14	green							DKK1	yellow	PGGHG	turquoise			RNF186	red			KCTD15	grey
		SFXN2	blue	GALE	brown	S100A11	green							SUMO1	yellow	ELOB	turquoise			FAM149A	red			ISY1-RAB43	grey
		PCDHGC3	blue	LRMP	brown	LGALS3	green							ATAD2	yellow	ZNF593	turquoise			CLPS	red			DNALI1	grey
		TUBA1A	blue	IL2RB	brown	SFN	green							CDK1	yellow	SLC26A6	turquoise			MT1F	red			TSPAN5	grey
		CKAP4	blue	KDELR1	brown	VILL	green							PMAIP1	yellow	INTS11	turquoise			CELA2A	red			HSPA5	grey
		RTL6	blue	FUT3	brown	A2M	green							GINS2	yellow	KIAA0895L	turquoise			SERPINI2	red			RER1	grey
		ITGBL1	blue	ERI2	brown	GIPC1	green							CDCA8	yellow	ATP6V0C	turquoise			SERPINA4	red			PLAC8	grey
		SLC24A3	blue	EVI2B	brown	RAMP3	green							THOC3	yellow	MGAT2	turquoise			SFRP5	red			NCOR1	grey
		LZTS1	blue	CH25H	brown	RGS5	green							PTPMT1	yellow	PPIP5K2	turquoise			GRB10	red			CDR2L	grey
		RUNX2	blue	RHBDL2	brown	RRAS	green							DARS2	yellow	MAPK8IP3	turquoise			AMY2B	red			TFCP2L1	grey
		MATN3	blue	ENTPD2	brown	ENG	green							CKAP2	yellow	MALSU1	turquoise			GMNN	red			SKP1	grey
		GSS	blue	HLA-DQB2	brown	HIST3H2A	green							LMNB1	yellow	UBQLN2	turquoise			CELA3A	red			DPY19L1	grey
		GPX8	blue	IRF6	brown	APLNR	green							TIMM23	yellow	DNAJC4	turquoise			COQ8A	red			ARL14	grey
		SRPX2	blue	CCDC85C	brown	LIFR	green							ULBP2	yellow	SYTL1	turquoise			GAMT	red			GON4L	grey
		PPCDC	blue	CD79A	brown	MGP	green							HDGF	yellow	CAPN15	turquoise			DZIP1	red			AKR1B10	grey
		RASL11B	blue	CBWD2	brown	TICAM1	green							ITGA6	yellow	STUB1	turquoise			CELA3B	red			BCL2L2-PABPN1	grey
		F13A1	blue	CD3E	brown	CREBL2	green							MOB3C	yellow	TSNARE1	turquoise			SLC5A9	red			NFKBIE	grey
		SCARF2	blue	SH2B3	brown	SH3D21	green							KIFC1	yellow	MVB12A	turquoise			RBP1	red			HINT2	grey
		TSKU	blue	IGFLR1	brown	EFHD2	green							SKA3	yellow	NDUFA13	turquoise			ACTB	red			TSPAN8	grey
		CHSY1	blue	SPOCK2	brown	SDCBP2	green							NUF2	yellow	NCOA4	turquoise			WNK2	red			APMAP	grey
		VSTM4	blue	SESN3	brown	KRT19	green							SLC16A1	yellow	AKAP8L	turquoise			PRSS1	red			BEGAIN	grey
		MACF1	blue	PPP1R9B	brown	UNC93B1	green							CEP55	yellow	ADAT2	turquoise			CNDP2	red			ZSCAN5A	grey
		SPON1	blue	SDC4	brown	GJB3	green							YWHAZ	yellow	EIF2B5	turquoise							GNAI1	grey
		FOXF2	blue	ITGB4	brown	ESPN	green							BUB1	yellow	USP8	turquoise							SULT1A4	grey
		SFRP4	blue	MBOAT2	brown	PROS1	green							GPR87	yellow	DDTL	turquoise							TNS4	grey
		LBH	blue	LCP1	brown	SLC16A3	green							UBE2T	yellow	COQ4	turquoise							PI3	grey
		SYNDIG1	blue	SERPINB9	brown	PLCD3	green							ATP5MC3	yellow	SPSB3	turquoise							OR2I1P	grey
		CNIH3	blue	EPHX4	brown	RCCD1	green							TNS2	yellow	MBP	turquoise							MSX2	grey
		LIMS1	blue	C3orf52	brown	ACY1	green							SPC25	yellow	TIMM44	turquoise							HDAC2	grey
		TMEM125	blue	GAS8	brown	KRT18	green							OSER1	yellow	GNG12	turquoise							CLSTN1	grey
		PTGFRN	blue	FAM222B	brown	SPARCL1	green							POC1A	yellow	MXD3	turquoise							POLR2J3	grey
		LOXL2	blue	SPN	brown	EFNB1	green							SLC7A6OS	yellow	TBRG1	turquoise							P4HA1	grey
		HINFP	blue	PRF1	brown	SELENOP	green							IAH1	yellow	SERINC1	turquoise							CNOT6	grey
		MXRA7	blue	RAC1	brown	FA2H	green							ATP5PD	yellow	CRACR2B	turquoise							TNFRSF11B	grey
		SNX18	blue	MYCBP2	brown	ID1	green							KIF20A	yellow	SPTY2D1	turquoise							EPB41L5	grey
		NBL1	blue	PRKCZ	brown	NES	green							RUFY3	yellow	PLXNB1	turquoise							CCRL2	grey
		SETD6	blue	GZMK	brown	SGK1	green							CALCOCO1	yellow	NOL12	turquoise							GBP2	grey
		HTRA1	blue	DCK	brown	MRGBP	green							NT5E	yellow	CHKB-CPT1B	turquoise							ANXA1	grey
		CPXM1	blue	S100B	brown	PCM1	green							UBE2V1	yellow	ARL6IP5	turquoise							CARD6	grey
		NINJ2	blue	SLAMF7	brown	PRR15	green							RAB11FIP3	yellow	ARPP19	turquoise							NOL8	grey
		TNFAIP6	blue	SPAG16	brown	CXCL12	green							KIF18B	yellow	STK25	turquoise							HMCES	grey
		PCDH7	blue	TM9SF1	brown	IL6ST	green							RPN1	yellow	RDH13	turquoise							NUDT7	grey
		FLNC	blue	NPAS2	brown	ETHE1	green							MCF2L	yellow	INO80E	turquoise							ARHGAP42	grey
		B3GNT7	blue	HLA-DRA	brown	EFNA4	green							MCM2	yellow	PPP2R3B	turquoise							ZYX	grey
		OLFML1	blue	LARP1B	brown	GNG11	green							TXN	yellow	CHST12	turquoise							HNRNPAB	grey
		B3GNT9	blue	CCDC69	brown	SYNE1	green							VDAC2	yellow	LUZP1	turquoise							AP3S2	grey
		COL6A1	blue	PCDH1	brown	BIK	green							PSMC1	yellow	GTPBP3	turquoise							CST6	grey
		ARSI	blue	RNASE6	brown	NACC1	green							TNFAIP8L1	yellow	FBXL8	turquoise							BLZF1	grey
		RGS16	blue	EVL	brown	FOXP2	green							ANO1	yellow	QTRT1	turquoise							LGR4	grey
		SNAI1	blue	CLIC1	brown	P2RY2	green							FRY	yellow	PDCL	turquoise							RBM38	grey
		LOXL1	blue	CD83	brown	RASAL1	green							CDC45	yellow	RLIM	turquoise							ODAM	grey
		COL11A1	blue	ERO1A	brown	SFRP1	green							NDRG2	yellow	SLC9A6	turquoise							NR2C1	grey
		FSTL1	blue	IRF8	brown	F8	green							CDCA4	yellow	RPP21	turquoise							PLA2G4A	grey
		OSMR	blue	GPRC5A	brown	GPX3	green							BIRC5	yellow	PPP1R8	turquoise							SOCS6	grey
		DKK3	blue	ARHGAP8	brown	SH3BGRL	green							PSMA6	yellow	NEIL1	turquoise							HNRNPL	grey
		NOTCH3	blue	HLA-E	brown	PLEKHN1	green							MRPL47	yellow	MMGT1	turquoise							SERTAD3	grey
		COL5A2	blue	EGLN3	brown	CPA3	green							CDKN2D	yellow	ZMPSTE24	turquoise							PPIE	grey
		SPATA6L	blue	ARHGDIB	brown	SELP	green							TKT	yellow	TARBP2	turquoise							PCID2	grey
		COL3A1	blue	IGF2BP2	brown	OCIAD2	green							ARMCX4	yellow	CRK	turquoise							SULT1A3	grey
		SPOCK1	blue	TMEM131L	brown	PLEC	green							CENPM	yellow	RNASEK	turquoise							MICAL3	grey
		SMOC2	blue	HLA-DQA1	brown									ASF1B	yellow	ATP6V1A	turquoise							FOXJ1	grey
		TM7SF2	blue	ABI3	brown									LSM5	yellow	DECR2	turquoise							COX11	grey
		RIN2	blue	GRB2	brown									LMNB2	yellow	H2AFJ	turquoise							FAM227B	grey
		ATL3	blue	ABCB6	brown									COL7A1	yellow	SCAPER	turquoise							MFF	grey
		TNFRSF19	blue	HDAC11	brown									RHNO1	yellow	NFKBIB	turquoise							MSRB2	grey
		C4orf3	blue	ASPHD1	brown									RPN2	yellow	AARSD1	turquoise							SLC33A1	grey
		SH3PXD2B	blue	CD27	brown									HMGA1	yellow	NPRL2	turquoise							CENPB	grey
		COL12A1	blue	STK4	brown									NUDT15	yellow	ANKZF1	turquoise							STC1	grey
		PRELP	blue	GIMAP5	brown									NME1	yellow	NRAS	turquoise							ATP5PO	grey
		COLEC12	blue	IFT122	brown									PLEKHA4	yellow	APBB3	turquoise							ERAP2	grey
		ECHS1	blue	CYTIP	brown									PLA2G16	yellow	PAK2	turquoise							MATR3	grey
		ZNF677	blue	TRANK1	brown									CDK6	yellow	SHOC2	turquoise							SMIM15	grey
		PPP1R18	blue	SLC6A16	brown									SAPCD2	yellow	ENOSF1	turquoise							PDXP	grey
		CSGALNACT2	blue	VAMP5	brown									GJB5	yellow	EMC6	turquoise							CLHC1	grey
		IGFBP7	blue	IL7R	brown									SLC35F2	yellow	SLC25A10	turquoise							TMEM80	grey
		ETV1	blue	LCK	brown									FAF1	yellow	GPS2	turquoise							DAD1	grey
		DUSP1	blue	ESRP2	brown									AURKA	yellow	LLGL2	turquoise							ZACN	grey
		HIP1	blue	RGS10	brown									CGAS	yellow	FAM102B	turquoise							CCDC71	grey
		COL4A1	blue	ITGAL	brown									PDZD11	yellow	MPST	turquoise							RGS11	grey
		WDR59	blue	CCR7	brown									CELSR1	yellow	POLL	turquoise							PVR	grey
		ILK	blue	THBD	brown									E2F1	yellow	PLEKHH3	turquoise							GRN	grey
		GNB1	blue	ZFPL1	brown									BCAR3	yellow	EIF2AK3	turquoise							DCAF12	grey
		EMILIN1	blue	MAL2	brown									BOLA2-SMG1P6	yellow	FAM193B	turquoise							CDC42	grey
		TMEM102	blue	RUNX3	brown									AURKB	yellow	RORA	turquoise							GALK2	grey
		SPSB1	blue	PRPF40B	brown									BTG2	yellow	IDH3A	turquoise							SLC25A24	grey
		ANOS1	blue	SOCS1	brown									SHCBP1	yellow	RALGAPA1	turquoise							MMP23B	grey
		TGFB1I1	blue	PLEKHA2	brown									GPBAR1	yellow	JAK1	turquoise							CRADD	grey
		PELO	blue	HLA-DOB	brown									CMC2	yellow	ACSL4	turquoise							DHCR7	grey
		HEXIM2	blue	GH1	brown									CCNB1	yellow	SCAF1	turquoise							DEF8	grey
		RARRES2	blue	SLAMF6	brown									LRRC20	yellow	ARL6IP4	turquoise							MYL12B	grey
		PYGL	blue	ETS1	brown									SSBP1	yellow	IER5L	turquoise							GDA	grey
		CLEC11A	blue	JAK3	brown									BUB1B	yellow	H2AFX	turquoise							UGT1A10	grey
		SMAD7	blue	B3GNT3	brown									RPL39L	yellow	ZGPAT	turquoise							NDUFB5	grey
		RTL8B	blue	CORO1A	brown									PARP2	yellow	JUNB	turquoise							TRA2B	grey
		PDGFRB	blue	FCER1A	brown											MROH1	turquoise							ARRDC3	grey
		MFAP5	blue	NTPCR	brown											MRPS21	turquoise							AADAC	grey
		MXRA5	blue	MIA2	brown											PPP1R12C	turquoise							CPD	grey
		ITGAV	blue	OSBPL2	brown											WDR82	turquoise							BAZ2B	grey
		IZUMO4	blue	PLEKHH1	brown											CDK10	turquoise							ACTA1	grey
		ZEB1	blue	NSMCE3	brown											NAT9	turquoise							BPNT1	grey
		ZBED1	blue	ATM	brown											SMAD2	turquoise							DHRS2	grey
		CNN1	blue	CD53	brown											ADAR	turquoise							SERTAD4	grey
		GDPD3	blue	MFNG	brown											DAZAP1	turquoise							ANKRD11	grey
		LUM	blue	MTA3	brown											PIDD1	turquoise							TCHP	grey
		CHRD	blue	S100A16	brown											ZNF276	turquoise							HEPH	grey
		PRSS23	blue	MPEG1	brown											ZNF768	turquoise							CDC73	grey
		F2R	blue	TGFA	brown											ZNF444	turquoise							NEURL4	grey
		MSN	blue	IGLL5	brown											AIP	turquoise							WDR19	grey
		ADGRA2	blue	CCR5	brown											COMTD1	turquoise							SIK1	grey
		TFE3	blue	CR2	brown											KIF5B	turquoise							TRIM73	grey
		ITPRIP	blue	MTX1	brown											XRN2	turquoise							ACSL5	grey
		BGN	blue	CD74	brown											VPS51	turquoise							CLIC6	grey
		HSD17B6	blue	PIM2	brown											DGUOK	turquoise							WDR45	grey
		ISLR	blue	SESN1	brown											COX4I1	turquoise							CXCL14	grey
		FAP	blue	S1PR4	brown											RBM42	turquoise							BAG1	grey
		CILP2	blue	ADAMDEC1	brown											CLASRP	turquoise							ADCY4	grey
		GEM	blue	AHNAK2	brown											UBALD2	turquoise							H2BFS	grey
		ACTG2	blue	TM4SF1	brown											BORCS8	turquoise							ICE2	grey
		SH3YL1	blue	CYB561A3	brown											TMEM250	turquoise							GID8	grey
		TMEM47	blue	TMEM92	brown											ANAPC4	turquoise							CKM	grey
		SUSD6	blue	CDCP1	brown											AMT	turquoise							ARHGEF28	grey
		FRMD6	blue	ARHGAP30	brown											PCYOX1	turquoise							KIAA1211	grey
		TMEM119	blue	PRRG4	brown											C5orf15	turquoise							RPP25	grey
		ITGA5	blue	HLA-DRB5	brown											PIGQ	turquoise							DRG2	grey
		MAF	blue	DOCK11	brown											SPAST	turquoise							RAF1	grey
		OLFML3	blue	FBXO10	brown											RAB8B	turquoise							CDNF	grey
		SERPINE1	blue	SELL	brown											DNAJC17	turquoise							TTC21A	grey
		AKAP12	blue	LAT	brown											MTLN	turquoise							AAR2	grey
		CPXM2	blue	DUSP2	brown											NDUFS6	turquoise							FABP3	grey
		TTC7B	blue	CD2	brown											VAMP7	turquoise							PPP3R1	grey
		PRRX1	blue	AP1M2	brown											AP4B1	turquoise							RABIF	grey
		NFE2L1	blue	TAGLN2	brown											CNOT1	turquoise							ACTN4	grey
		C1R	blue	RFX5	brown											RPS6KB2	turquoise							TBC1D8	grey
		OLFML2B	blue	VDAC1	brown											BRD9	turquoise							ZMAT2	grey
		CAV1	blue	CD5	brown											CYHR1	turquoise							IL1RN	grey
		ECM2	blue	GMFG	brown											WRAP73	turquoise							PSMD1	grey
		GREM1	blue	PRPS1	brown											CENPT	turquoise							EPDR1	grey
		TWSG1	blue	CXCR4	brown											AGAP6	turquoise							AKR7A3	grey
		THBS1	blue	HLA-DMB	brown											WDR13	turquoise							MRPS35	grey
		MTHFS	blue	SOX9	brown											ILKAP	turquoise							FNTA	grey
		SUGCT	blue	NECTIN4	brown											CPT1B	turquoise							POLR2F	grey
		PRDM1	blue	RHOG	brown											HIGD2A	turquoise							TMEM115	grey
		TIMP3	blue	HLA-DOA	brown											GATD3B	turquoise							SLC6A20	grey
		TNC	blue	JCHAIN	brown											PLEKHJ1	turquoise							TMEM173	grey
		THY1	blue	EPC1	brown											CASC4	turquoise							RASSF3	grey
		OLFML2A	blue	TMEM159	brown											YJEFN3	turquoise							TIPARP	grey
		PLBD2	blue	SASH3	brown											RAB24	turquoise							ADSL	grey
		MYH10	blue	SERPINE2	brown											SPG7	turquoise							LAMC2	grey
		ZCCHC24	blue	GIMAP4	brown											SCARB2	turquoise							HAMP	grey
		MRPS5	blue	CCL22	brown											MTG1	turquoise							CYP2C18	grey
		GLI1	blue	LSP1	brown											GGA1	turquoise							CXCL2	grey
		KANK4	blue	ISCU	brown											GAK	turquoise							ZNF558	grey
		SPON2	blue	CXCL13	brown											MAZ	turquoise							CSF2	grey
		ARL4C	blue	CST7	brown											ENDOG	turquoise							CRISP3	grey
		SHISA2	blue	CERKL	brown											CHCHD5	turquoise							PTPN2	grey
		GLI2	blue	FARP1	brown											NBPF1	turquoise							TMEM184B	grey
		ISM1	blue	CSF2RB	brown											CCDC130	turquoise							HPSE	grey
		MB21D2	blue	STK17B	brown											DUS3L	turquoise							TMBIM4	grey
		LGALS1	blue													PTDSS2	turquoise							RAP1B	grey
		CRISPLD1	blue													TCIRG1	turquoise							VWA2	grey
		TOMM34	blue													MAN2C1	turquoise							HSD11B2	grey
		TSPAN18	blue													GFER	turquoise							BAG5	grey
		PXMP2	blue													CCDC189	turquoise							UBD	grey
		RAI14	blue													ANAPC2	turquoise							MPZL1	grey
		DHRS4L2	blue													PRPF3	turquoise							SULT2B1	grey
		ATF7IP2	blue													THOP1	turquoise							KHK	grey
		NRP2	blue													MTDH	turquoise							IMMP1L	grey
		SGCD	blue													CRKL	turquoise							COA1	grey
		PODNL1	blue													PPAN	turquoise							BTNL9	grey
		BNIP3L	blue													CCDC57	turquoise							RNF220	grey
		SEMA3C	blue													THAP3	turquoise							SERPINB7	grey
		PPIC	blue													MFAP1	turquoise							VAMP3	grey
		ADAMTS7	blue													CHFR	turquoise							NGRN	grey
		FGFR1	blue													AAAS	turquoise							FXR1	grey
		SPARC	blue													DCXR	turquoise							METAP1D	grey
		ACAD10	blue													ZNF775	turquoise							NR1I2	grey
		DPYSL2	blue													RPS6KA3	turquoise							UBTD1	grey
		IGFBP5	blue													ZNF692	turquoise							UGCG	grey
		COLGALT1	blue													TSTD2	turquoise							F5	grey
		PLS3	blue													SHC2	turquoise							TMEM218	grey
		SSPN	blue													DDX51	turquoise							FERMT3	grey
		CAVIN1	blue													U2AF1L4	turquoise							EMP2	grey
		ALDH1L2	blue													DMXL1	turquoise							ADGRG6	grey
		ANGPTL2	blue													CXXC1	turquoise							EDAR	grey
		SULF1	blue													YPEL3	turquoise							CEACAM19	grey
		FZD1	blue													NARF	turquoise							TXNL4A	grey
		RGS4	blue													SH2B1	turquoise							TMEM150B	grey
		TCEAL7	blue													FBXO11	turquoise							SLC22A5	grey
		FNDC1	blue													IL13RA1	turquoise							LUC7L2	grey
		ADAMTS4	blue													AP1G2	turquoise							MIA	grey
		COL1A2	blue													RNPS1	turquoise							STMND1	grey
		COL5A1	blue													NUBP2	turquoise							TMEM30B	grey
		MYH9	blue													P4HTM	turquoise							UBE4B	grey
		VRK3	blue													MRPL23	turquoise							TMEM33	grey
		CMC1	blue													ZNF146	turquoise							SCCPDH	grey
		HTRA3	blue													CFAP410	turquoise							SLC9A2	grey
		LTBP2	blue													LRFN4	turquoise							SAA1	grey
		EDIL3	blue													MSH5	turquoise							ENDOD1	grey
		ZSWIM1	blue													SH3GLB2	turquoise							HSP90AB1	grey
		HOPX	blue													NOP53	turquoise							TMEM185B	grey
		ITGB1	blue													WBP1	turquoise							SNX14	grey
		ST6GALNAC5	blue													ABHD13	turquoise							CDH23	grey
		LAMC1	blue													EXD3	turquoise							CYP3A4	grey
		LAYN	blue													ACCS	turquoise							DNAJB1	grey
		RUNX1	blue													ENGASE	turquoise							CBWD1	grey
		FBXL7	blue													RAD21	turquoise							ZDHHC11	grey
		IFRD2	blue													NDUFA7	turquoise							LYPD3	grey
		EFS	blue													LMF2	turquoise							ARHGEF10L	grey
		SLC6A6	blue													LYPLA2	turquoise							ZNF85	grey
		GPC6	blue													PAPOLA	turquoise							C22orf39	grey
		PCDH18	blue													PAM16	turquoise							CAPN5	grey
		TSPAN9	blue													RAB40C	turquoise							ABCA10	grey
		INHBA	blue													MRPL57	turquoise							TTC4	grey
		LTBP1	blue													MDP1	turquoise							HPS6	grey
		EHD3	blue													CPSF1	turquoise							CLDN18	grey
		SEC31A	blue													TAZ	turquoise							PMEPA1	grey
		TRAM2	blue													NPEPL1	turquoise							ABCA5	grey
		TSPAN2	blue													RNF11	turquoise							ITSN2	grey
		GPR176	blue													KPNA3	turquoise							PARP4	grey
		NID1	blue													RBL2	turquoise							PSMA2	grey
		SLC46A3	blue													NEMF	turquoise							CES4A	grey
		FSCN2	blue													EFCAB14	turquoise							PGA5	grey
		MAGIX	blue													RTEL1-TNFRSF6B	turquoise							IARS2	grey
		KDELC2	blue													GNA13	turquoise							AKT2	grey
		VCAN	blue													MRPL52	turquoise							HCCS	grey
		PRKG1	blue													COL27A1	turquoise							MTMR11	grey
		PMP22	blue													PPOX	turquoise							STEAP1	grey
		HPRT1	blue													DEK	turquoise							FGF19	grey
		CYTH3	blue													MDN1	turquoise							SERTAD1	grey
		RFLNB	blue													MAPRE1	turquoise							RARA	grey
		SLC39A6	blue													NOMO2	turquoise							RGPD6	grey
		SORCS2	blue													TGFBR2	turquoise							RCOR1	grey
		ITGA9	blue													DNAJC24	turquoise							MRPS11	grey
		FAM19A5	blue													RCHY1	turquoise							FGD5	grey
		COL10A1	blue													TBC1D3L	turquoise							PIP4K2C	grey
		TAF1D	blue													HOOK2	turquoise							PRRG1	grey
		MRPL46	blue													ANKS3	turquoise							GSKIP	grey
		CAPZB	blue													RNF215	turquoise							TMCC3	grey
		DEGS1	blue													TRAF2	turquoise							HLA-B	grey
		CNTN1	blue													HDAC10	turquoise							ST3GAL1	grey
		LOX	blue													SIX5	turquoise							ITPR3	grey
		PMVK	blue													TRMU	turquoise							KRCC1	grey
		C5orf46	blue													TMEM134	turquoise							SPINK4	grey
		ITGB5	blue													SFSWAP	turquoise							ATXN7L3B	grey
		TPRN	blue													TARBP1	turquoise							KDM5D	grey
		PALLD	blue													UVSSA	turquoise							TSN	grey
		RAB17	blue													MRNIP	turquoise							SMDT1	grey
		SPRYD4	blue													ECI1	turquoise							SGSH	grey
		RMND5B	blue													DGCR8	turquoise							SERF2	grey
		C1S	blue													HYPK	turquoise							ASB3	grey
		ACVR1	blue													RAD9A	turquoise							KALRN	grey
		FHL3	blue													MIB2	turquoise							VMO1	grey
		SEC22C	blue													PILRB	turquoise							DNAJB6	grey
		SERPINH1	blue													CARS2	turquoise							CBFB	grey
		VCL	blue													NDUFV1	turquoise							MYO7B	grey
		MFAP4	blue													FDX2	turquoise							PGD	grey
		ATP5MC2	blue													TMEM175	turquoise							GULP1	grey
		TMEM43	blue													CSAD	turquoise							RGPD5	grey
		GAS7	blue													STK19	turquoise							RARB	grey
		EDNRA	blue													CDK5RAP3	turquoise							PPIL2	grey
		COMP	blue													ACADVL	turquoise							NAGA	grey
		TPM2	blue													THOC1	turquoise							GPX2	grey
		COL8A2	blue													SNRNP70	turquoise							TLCD2	grey
		ARHGAP31	blue													DHX36	turquoise							NHS	grey
		HIP1R	blue													PPP1R16A	turquoise							KRT80	grey
		MINDY2	blue													CLN3	turquoise							LGR6	grey
		SSR3	blue													SLC25A22	turquoise							TMEM14C	grey
		TMEM204	blue													KIFC2	turquoise							TUT4	grey
		UCHL3	blue													BAZ1B	turquoise							GRAMD1B	grey
		CBWD6	blue													LMF1	turquoise							GRK4	grey
		PCNX4	blue													CLK3	turquoise							AHNAK	grey
		MAP3K12	blue													CUL9	turquoise							TES	grey
		SH3PXD2A	blue													GMPPA	turquoise							MMP7	grey
		MARCKS	blue													MRPL43	turquoise							JOSD1	grey
		TGFBI	blue													RYBP	turquoise							CRELD2	grey
		MYADM	blue													NCOA3	turquoise							SLC40A1	grey
		RGMA	blue													TMEM184A	turquoise							TRIM31	grey
		FAM221A	blue													PSMG4	turquoise							CAPN9	grey
		CALD1	blue													RBBP9	turquoise							NOP56	grey
		SNX9	blue													TRAPPC12	turquoise							DNAJC12	grey
		TUBB	blue													SON	turquoise							SLC16A4	grey
		MAP1A	blue													RSRP1	turquoise							ARL3	grey
		ADAMTS2	blue													ZNF219	turquoise							FHDC1	grey
		NAP1L3	blue													CCPG1	turquoise							YWHAB	grey
		GOLIM4	blue													UROS	turquoise							PHF7	grey
		PANX1	blue													ELMOD3	turquoise							ERH	grey
		SPRED1	blue													EPN1	turquoise							PIGP	grey
		FKBP7	blue													ALMS1	turquoise							FAN1	grey
		MEDAG	blue													KRTCAP2	turquoise							SGPP2	grey
		SH3RF3	blue													GOLGA8A	turquoise							LARGE2	grey
		CDH2	blue													TRPT1	turquoise							SP1	grey
		MXRA8	blue													SGSM2	turquoise							MT1X	grey
		EFEMP1	blue													AGAP3	turquoise							IFRD1	grey
		TKFC	blue													SIVA1	turquoise							ISYNA1	grey
		JAM3	blue													CROCC	turquoise							RPAP2	grey
		COL1A1	blue													MIF	turquoise							RAB7A	grey
		OMD	blue													OSBPL8	turquoise							OGG1	grey
		ZNF521	blue													CDK3	turquoise							DTX4	grey
		ITPRIPL2	blue													CCNL2	turquoise							HDDC2	grey
		EPYC	blue													PACS2	turquoise							DYNLT3	grey
		SGK2	blue													TUT1	turquoise							TNFSF10	grey
		DIO2	blue													STXBP2	turquoise							CASP3	grey
		RAB31	blue													GTF2H4	turquoise							PRR5L	grey
		LIX1L	blue													CHKB	turquoise							STX6	grey
		XYLT1	blue													OGFOD2	turquoise							AGAP5	grey
		PHLDB1	blue													NDUFS7	turquoise							SLC2A3	grey
		TMEM109	blue													BTBD1	turquoise							WDFY2	grey
		LEF1	blue													MTA1	turquoise							EGR3	grey
		ITGA1	blue													TWF2	turquoise							PHLDA3	grey
		PRAF2	blue													COX8A	turquoise							RBM23	grey
		SV2A	blue													MRPS24	turquoise							PLAT	grey
		C1QTNF1	blue													TMED7	turquoise							MFSD6	grey
		VEGFC	blue													WDR44	turquoise							DNAJC10	grey
		UNC5B	blue													EPOR	turquoise							S100A4	grey
		ARHGAP1	blue													ALKBH6	turquoise							SPTSSB	grey
		TNFSF4	blue													DEXI	turquoise							PDLIM1	grey
		CTSK	blue													SGSM3	turquoise							CPPED1	grey
		SEMA5A	blue													NAA10	turquoise							UBE2F	grey
		LATS2	blue													B3GNT8	turquoise							B4GALT5	grey
		COL8A1	blue													PYCARD	turquoise							SLC35C1	grey
		BCAT1	blue													DCAF8	turquoise							DNAJC19	grey
		MMD	blue													LAMA5	turquoise							SLX1B	grey
		PEA15	blue													AGAP9	turquoise							ITPRID2	grey
		PLN	blue													NDUFV2	turquoise							MAB21L4	grey
		VAMP8	blue													METTL17	turquoise							FAM214A	grey
		PLPP4	blue													TPGS1	turquoise							BIRC7	grey
		RRAGA	blue													HSPB1	turquoise							CTSS	grey
		RTL8C	blue													ME2	turquoise							MGAT5	grey
		ADAMTS14	blue													AAK1	turquoise							DTNB	grey
		KIRREL1	blue													ANKRD23	turquoise							RAB20	grey
		COL4A2	blue													BCAT2	turquoise							LEO1	grey
		SMTN	blue													EEF1D	turquoise							DNAJC11	grey
		PLAU	blue													CEP95	turquoise							CX3CL1	grey
		GLIPR1	blue													DUS1L	turquoise							RILPL2	grey
		MMAB	blue													AKAP11	turquoise							TBXAS1	grey
		PRSS16	blue													LUC7L	turquoise							MUC5B	grey
		RAP2A	blue													CATSPER2	turquoise							RND3	grey
		CYP2R1	blue													BRF1	turquoise							MGST1	grey
		RAB34	blue													NECAB3	turquoise							NBDY	grey
		AMN	blue													IRF9	turquoise							LRRC42	grey
		NRBF2	blue													CDK11A	turquoise							DPH3	grey
		STARD10	blue													CORO7	turquoise							UPK3BL1	grey
		ANTXR1	blue													DMPK	turquoise							RNFT1	grey
		NSMCE4A	blue													RAB14	turquoise							RBPMS	grey
		CHST11	blue													CTBP1	turquoise							DPY19L2	grey
		PAMR1	blue													ELOF1	turquoise							ZNF493	grey
		AEBP1	blue													IKBKB	turquoise							TPRG1L	grey
		ANKHD1	blue													EFR3A	turquoise							TMEM120B	grey
		ASPN	blue													TAF10	turquoise							B3GALT4	grey
		MAGED2	blue													MFSD14B	turquoise							KCNMB3	grey
		RAB3IL1	blue													NUCKS1	turquoise							ETFDH	grey
		TWIST1	blue													TSPO	turquoise							TRAFD1	grey
		HAS2	blue													TUBGCP6	turquoise							BMP4	grey
		EPHA3	blue													SIRT3	turquoise							PNMA1	grey
		ELOVL5	blue													CHMP4A	turquoise							MRPS28	grey
		SCT	blue													TRAPPC6A	turquoise							POF1B	grey
		MDFIC	blue													METRN	turquoise							CHIC2	grey
		ZNF469	blue													HIF1A	turquoise							PWP2	grey
		FAM20C	blue													BLOC1S4	turquoise							GCC1	grey
		PLAGL1	blue													CLCN7	turquoise							ARL17A	grey
		GJA1	blue													GTF2A1	turquoise							PGM3	grey
		FZD7	blue													ANO9	turquoise							CPA4	grey
		TMEM130	blue													CCDC117	turquoise							ZNF280D	grey
		MSRB3	blue													MAP2K2	turquoise							SNX4	grey
		ENTPD1	blue													ZNF789	turquoise							RRAD	grey
		PDPN	blue													NADSYN1	turquoise							HMGB1	grey
		MREG	blue													NAA60	turquoise							CD82	grey
		CSRP2	blue													SSSCA1	turquoise							ZSCAN30	grey
		POSTN	blue													MYO15B	turquoise							FNDC10	grey
		CHST14	blue													SAP25	turquoise							B9D1	grey
		POLR3E	blue													WDR83OS	turquoise							CYP4F3	grey
		ROR2	blue													PLEKHB2	turquoise							PPARD	grey
		CALU	blue													RBBP5	turquoise							BPGM	grey
		ROBO1	blue													KLC1	turquoise							EIF2AK1	grey
		CNN2	blue													PPT2-EGFL8	turquoise							EIF3C	grey
		AZI2	blue													ACTR2	turquoise							P4HA2	grey
		COL15A1	blue													IFNAR1	turquoise							FLCN	grey
		GNB4	blue													COL9A2	turquoise							ANKRD37	grey
		MSC	blue													FBF1	turquoise							INAFM2	grey
		MRPL48	blue													NOSIP	turquoise							NAGS	grey
		SYDE1	blue													MEX3D	turquoise							YAF2	grey
		IGFBP4	blue													SCAMP1	turquoise							TCEAL9	grey
		NCS1	blue													TUBG2	turquoise							PHF23	grey
		SULF2	blue													MCRIP2	turquoise							CEP63	grey
		AKAP2	blue													BMPR2	turquoise							NOSTRIN	grey
		FAM168A	blue													EXOSC8	turquoise							PDHA1	grey
		SPIN1	blue													TXNRD1	turquoise							COQ10B	grey
		LMOD1	blue													MAEA	turquoise							ADGRF4	grey
		AOC3	blue													SERINC3	turquoise							ATG12	grey
		THBS2	blue													NDUFS8	turquoise							ACTN2	grey
		SPINT1	blue													MZF1	turquoise							NPIPA8	grey
		ITGA11	blue													PLA2G6	turquoise							CYP51A1	grey
		NOX4	blue													TRIM41	turquoise							NPIPA7	grey
		TPST1	blue													TMEM91	turquoise							GOLPH3	grey
		SOGA1	blue													ANAPC11	turquoise							HMBOX1	grey
		SOCS5	blue													FAAP20	turquoise							ABLIM1	grey
		PRNP	blue													FBRSL1	turquoise							ERGIC2	grey
		FOXF1	blue													HYI	turquoise							TMEM154	grey
																ZGLP1	turquoise							LPCAT3	grey
																UBE2D3	turquoise							PTPRR	grey
																OSBPL11	turquoise							VSTM2L	grey
																NELFB	turquoise							LYRM9	grey
																GNAQ	turquoise							MYL2	grey
																UPF3A	turquoise							PLBD1	grey
																FAM3A	turquoise							MLXIP	grey
																MACROD1	turquoise							GSTT2B	grey
																RBM18	turquoise							CTAGE4	grey
																								PIK3R2	grey
																								FAM3D	grey
																								PLEKHF2	grey
																								PLEKHA6	grey
																								FAM83B	grey
																								RAB10	grey
																								TUBA8	grey
																								CSTA	grey
																								DHCR24	grey
																								IFT80	grey
																								ENC1	grey
																								COCH	grey
																								MAML2	grey
																								DIP2B	grey
																								PPP1R14C	grey
																								ELF4	grey
																								ELP2	grey
																								PKM	grey
																								IL12RB2	grey
																								KRT6B	grey
																								FADS3	grey
																								FUCA1	grey
																								MIPOL1	grey
																								SLC25A45	grey
																								SLC37A3	grey
																								PDK2	grey
																								NMNAT3	grey
																								TNIK	grey
																								EIF2B4	grey
																								ARHGEF4	grey
																								ZNF410	grey
																								TMEM14B	grey
																								SLC9B2	grey
																								NUDT4B	grey
																								NMB	grey
																								MUC5AC	grey
																								PGM2L1	grey
																								ACSF2	grey
																								INPP5J	grey
																								KCTD11	grey
																								PIK3C2B	grey
																								PDE4DIP	grey
																								STS	grey
																								RXYLT1	grey
																								GSTM4	grey
																								THEM4	grey
																								MTHFD2L	grey
																								CA12	grey
																								FGGY	grey
																								SOX4	grey
																								MGLL	grey
																								APOBEC1	grey
																								DCAF4	grey
																								SLC1A4	grey
																								GTF2IRD2	grey
																								RBBP6	grey
																								HPS4	grey
																								CLPTM1L	grey
																								EEF1A2	grey
																								GABRE	grey
																								SPTLC2	grey
																								ZNF334	grey
																								RARRES3	grey
																								NDUFB8	grey
																								MTCP1	grey
																								RNF31	grey
																								RAB3B	grey
																								CENPC	grey
																								ETV7	grey
																								MED29	grey
																								GHITM	grey
																								GSPT2	grey
																								NUTM2D	grey
																								ABCF3	grey
																								CHKA	grey
																								S100A9	grey
																								RCL1	grey
																								BAK1	grey
																								ZNF577	grey
																								FAM228B	grey
																								CINP	grey
																								HEXA	grey
																								ANKRD50	grey
																								RNF145	grey
																								ZNF181	grey
																								DUSP22	grey
																								HAGH	grey
																								KIF13B	grey
																								RAD52	grey
																								PSCA	grey
																								VXN	grey
																								SERF1B	grey
																								IFNGR2	grey
																								ATP5MF	grey
																								RIT1	grey
																								LRRC37A2	grey
																								GPSM1	grey
																								HOXB6	grey
																								NOLC1	grey
																								PGM2	grey
																								KIFC3	grey
																								DDX55	grey
																								PLAUR	grey
																								NYNRIN	grey
																								SLFN5	grey
																								EYA2	grey
																								PTN	grey
																								CD58	grey
																								EHD1	grey
																								INO80B-WBP1	grey
																								KRT23	grey
																								LRCH4	grey
																								NDUFA8	grey
																								KLHDC3	grey
																								SLC44A1	grey
																								TMEM37	grey
																								SYPL1	grey
																								SLC37A1	grey
																								DGKA	grey
																								MBD2	grey
																								CMTM6	grey
																								NPIPA5	grey
																								PDP1	grey
																								SLC30A1	grey
																								KIAA0391	grey
																								CCDC32	grey
																								FAM20B	grey
																								TSR2	grey
																								STMN3	grey
																								TM9SF2	grey
																								ABRACL	grey
																								PKD1P1	grey
																								CTNNB1	grey
																								TCN1	grey
																								ZNF710	grey
																								HIST2H2AA3	grey
																								BATF	grey
																								MUL1	grey
																								CUL3	grey
																								PPP1CB	grey
																								SRM	grey
																								BRI3	grey
																								EEF1E1	grey
																								RNF139	grey
																								HKDC1	grey
																								ARPC4-TTLL3	grey
																								MAGED4B	grey
																								IL23A	grey
																								EDN1	grey
																								NPIPB5	grey
																								GSE1	grey
																								SLC5A1	grey
																								IGF2	grey
																								BAMBI	grey
																								DUSP5	grey
																								NRGN	grey
																								HM13	grey
																								AHI1	grey
																								CMBL	grey
																								OAT	grey
																								TFF3	grey
																								TEN1	grey
																								BBIP1	grey
																								PDCL3	grey
																								PJA1	grey
																								LPAR5	grey
																								ALDOB	grey
																								SUGT1	grey
																								ZDHHC5	grey
																								CRYBG1	grey
																								CD68	grey
																								ANAPC15	grey
																								CTSD	grey
																								CCND1	grey
																								FOXC2	grey
																								SH3RF1	grey
																								GALNT11	grey
																								FAM153B	grey
																								CPSF4	grey
																								PDRG1	grey
																								ZNF217	grey
																								CRYZL1	grey
																								OXCT1	grey
																								ANAPC5	grey
																								ABLIM3	grey
																								TPPP3	grey
																								AGR2	grey
																								BROX	grey
																								CEACAM7	grey
																								SMIM27	grey
																								COMMD3	grey
																								CALR	grey
																								ITFG2	grey
																								PEX1	grey
																								HIST1H4I	grey
																								HIST1H4H	grey
																								TOP3B	grey
																								ERN1	grey
																								FABP6	grey
																								HNRNPF	grey
																								CCDC6	grey
																								PSMC2	grey
																								ATP6V1G1	grey
																								BCKDHA	grey
																								NPEPPS	grey
																								GLO1	grey
																								GRIN2D	grey
																								SOD1	grey
																								MYEF2	grey
																								DAPP1	grey
																								GFI1	grey
																								PTGER2	grey
																								RANBP17	grey
																								KRBOX1	grey
																								NBPF15	grey
																								CAB39	grey
																								RAD51C	grey
																								TC2N	grey
																								HERC3	grey
																								HIST1H2AC	grey
																								ITGA2	grey
																								GOLGA6L4	grey
																								KRT16	grey
																								XPNPEP1	grey
																								CHMP5	grey
																								TOR1B	grey
																								HNRNPC	grey
																								SLC18B1	grey
																								FAM167B	grey
																								ADAM28	grey
																								BLVRA	grey
																								EZR	grey
																								CTTNBP2NL	grey
																								SMN2	grey
																								PERP	grey
																								AMACR	grey
																								TMEM63A	grey
																								ACBD6	grey
																								RAB12	grey
																								ETV3	grey
																								SRCIN1	grey
																								PYGB	grey
																								SORT1	grey
																								ASNS	grey
																								GPR132	grey
																								RPL17-C18orf32	grey
																								AKT1	grey
																								SERGEF	grey
																								ATOH8	grey
																								CERS6	grey
																								NUDT6	grey
																								HYKK	grey
																								TBC1D30	grey
																								ANKRD22	grey
																								FHL2	grey
																								SERPINA1	grey
																								SMU1	grey
																								DUOXA2	grey
																								ZSWIM4	grey
																								FAM32A	grey
																								MSMB	grey
																								THOC2	grey
																								PYURF	grey
																								GCNT1	grey
																								NEDD9	grey
																								ANXA2	grey
																								COL9A3	grey
																								MON2	grey
																								GBA2	grey
																								STK38L	grey
																								ADGRF1	grey
																								LAMB3	grey
																								HLA-G	grey
																								DDX42	grey
																								KLHDC7B	grey
																								IL18	grey
																								YBX3	grey
																								NBPF26	grey
																								CDC42EP2	grey
																								SYCP2	grey
																								PTPRJ	grey
																								TRAPPC2L	grey
																								PDPK1	grey
																								HBS1L	grey
																								NMI	grey
																								DCBLD2	grey
																								TRMT12	grey
																								FOXA1	grey
																								TNFRSF10A	grey
																								RGPD2	grey
																								NPIPA2	grey
																								GALT	grey
																								ATP9B	grey
																								FAHD1	grey
																								SNURF	grey
																								FAM214B	grey
																								CTAGE8	grey
																								RPS6KL1	grey
																								NQO2	grey
																								KLF2	grey
																								HNRNPA1P48	grey
																								PHKA2	grey
																								RPA2	grey
																								GPD2	grey
																								PRR4	grey
																								ATXN2	grey
																								DUSP7	grey
																								SMIM12	grey
																								ZFP36L2	grey
																								BCL10	grey
																								NPC1L1	grey
																								LOXL4	grey
																								SLC38A5	grey
																								SLC22A3	grey
																								C2orf88	grey
																								DUSP6	grey
																								PITPNC1	grey
																								PLCB4	grey
																								MTFR1L	grey
																								CXorf40B	grey
																								AP2B1	grey
																								FAS	grey
																								PIGR	grey
																								SMIM11B	grey
																								BIRC3	grey
																								COX6B2	grey
																								FAM189A2	grey
																								RHPN2	grey
																								PLS1	grey
																								WDR92	grey
																								STN1	grey
																								NDST2	grey
																								FRA10AC1	grey
																								BUB1B-PAK6	grey
																								TMEM132A	grey
																								PMM1	grey
																								DUSP14	grey
																								SPRR1B	grey
																								ASPHD2	grey
																								ZMAT5	grey
																								INHBB	grey
																								COPA	grey
																								SERPINB2	grey
																								FLOT2	grey
																								LRRC8A	grey
																								SEC11A	grey
																								PSMC4	grey
																								NBPF19	grey
																								CANT1	grey
																								AASS	grey
																								CEACAM6	grey
																								HEXIM1	grey
																								GTF2IRD2B	grey
																								SLC1A1	grey
																								PIFO	grey
																								LRRC28	grey
																								SLC7A4	grey
																								TOB2	grey
																								PKIA	grey
																								QPRT	grey
																								RTEL1	grey
																								PLPP5	grey
																								SKIL	grey
																								COG8	grey
																								KITLG	grey
																								TFF1	grey
																								CPNE7	grey
																								MAD2L2	grey
																								HIBCH	grey
																								SYVN1	grey
																								P3H2	grey
																								RORC	grey
																								SEC14L2	grey
																								HAPLN3	grey
																								RPS27L	grey
																								TP53RK	grey
																								EHF	grey
																								SPRR1A	grey
																								SPPL2A	grey
																								FAM47E-STBD1	grey
																								COQ6	grey
																								PHYHIP	grey
																								DQX1	grey
																								FXYD5	grey
																								PROM2	grey
																								ZNF629	grey
																								CXorf40A	grey
																								DENND6A	grey
																								CDRT4	grey
																								ST7L	grey
																								MYOF	grey
																								RAB43	grey
																								CES1	grey
																								HBA1	grey
																								MSMO1	grey
																								BLOC1S5-TXNDC5	grey
																								HBEGF	grey
																								PRAP1	grey
																								SMIM24	grey
																								PRDX1	grey
																								ENY2	grey
																								ZDHHC17	grey
																								SLC26A9	grey
																								ABHD2	grey
																								MTMR3	grey
																								CDYL	grey
																								TTC1	grey
																								GMIP	grey
																								TAMM41	grey
																								TNFSF11	grey
																								POM121	grey
																								TRIM45	grey
																								EPHA4	grey
																								FBXW7	grey
																								TIPRL	grey
																								ACAD11	grey
																								ATP1B1	grey
																								HEMK1	grey
																								IGSF3	grey
																								KIAA0232	grey
																								AK1	grey
																								HSP90AA1	grey
																								ATP6V1B1	grey
																								ARHGAP26	grey
																								UHRF2	grey
																								SIPA1L2	grey
																								SELPLG	grey
																								GRAMD1A	grey
																								NOTCH2NLA	grey
																								CLDN2	grey
																								ABRAXAS2	grey
																								COA3	grey
																								PGA4	grey
																								CLDN23	grey
																								EFNA2	grey
																								HSD17B3	grey
																								CREB3	grey
																								BHLHE40	grey
																								B3GNT6	grey
																								NDUFA1	grey
																								CLCN4	grey
																								MARCKSL1	grey
																								FAM162A	grey
																								ZNF326	grey
																								KDM4C	grey
																								CAPRIN2	grey
																								MRPL14	grey
																								ARPIN	grey
																								FBXO17	grey
																								GPT	grey
																								CTSE	grey
																								LIMA1	grey
																								DNAJC7	grey
																								RGCC	grey
																								MCEE	grey
																								KLK6	grey
																								LSMEM1	grey
																								ARL6IP1	grey
																								FAM45A	grey
																								ARHGEF18	grey
																								UFD1	grey
																								ONECUT3	grey
																								NEK6	grey
																								CD55	grey
																								USP5	grey
																								CYP3A43	grey
																								YES1	grey
																								PRKCD	grey
																								ZNF429	grey
																								HNRNPA0	grey
																								WFDC2	grey
																								SMARCE1	grey
																								RWDD3	grey
																								FAM220A	grey
																								UBE2B	grey
																								GNAI3	grey
																								LRRC66	grey
																								UNKL	grey
																								SPATA13	grey
																								CNKSR3	grey
																								COL4A3	grey
																								OBSCN	grey
																								ARF3	grey
																								SIK1B	grey
																								TRIM21	grey
																								GSK3B	grey
																								C3orf14	grey
																								WDR61	grey
																								GMPPB	grey
																								HACD2	grey
																								CFAP70	grey
																								DCTN2	grey
																								TRIM15	grey
																								ADIRF	grey
																								CDHR5	grey
																								WDR73	grey
																								TRAK1	grey
																								NUFIP2	grey
																								ACTR3C	grey
																								SLC29A3	grey
																								SERINC5	grey
																								TMEM127	grey
																								DERL2	grey
																								LIG3	grey
																								LAMA3	grey
																								MAP2K3	grey
																								TCF25	grey
																								CHST1	grey
																								PDLIM2	grey
																								TCIM	grey
																								PHGR1	grey
																								OSGIN2	grey
																								FOXC1	grey
																								TOMM22	grey
																								SCFD1	grey
																								MMP3	grey
																								ANK3	grey
																								NDUFA10	grey
																								NDUFC2	grey
																								ITGB6	grey
																								RAB3D	grey
																								VKORC1L1	grey
																								TFDP1	grey
																								SRP68	grey
																								NHEJ1	grey
																								TTC17	grey
																								BTBD10	grey
																								PGAM1	grey
																								OXA1L	grey
																								HOXC4	grey
																								DUOX2	grey
																								OCLN	grey
																								DDHD2	grey
																								AFDN	grey
																								PLXNA2	grey
																								C4A	grey
																								IL11RA	grey
																								DERL3	grey
																								GLE1	grey
																								TMEM171	grey
																								TEAD3	grey
																								SH3BGRL2	grey
																								TRAP1	grey
																								KLHL25	grey
																								MTO1	grey
																								ZNF207	grey
																								MRPL44	grey
																								TMEM150A	grey
																								H2AFY2	grey
																								ACER3	grey
																								PURB	grey
																								TSPOAP1	grey
																								TAF13	grey
																								RAB38	grey
																								GALNT5	grey
																								SLC35B2	grey
																								DMD	grey
																								RFLNA	grey
																								GBP3	grey
																								ADO	grey
																								FAM133B	grey
																								BRD8	grey
																								ATP6V1F	grey
																								SH3BGRL3	grey
																								RBM34	grey
																								BHLHE41	grey
																								MAP4K4	grey
																								FSTL3	grey
																								PRELID1	grey
																								PSMD9	grey
																								NECTIN2	grey
																								COMMD9	grey
																								TMEM25	grey
																								ERICH1	grey
																								PLA2G4B	grey
																								TIMM21	grey
																								TM2D1	grey
																								ZNF432	grey
																								CBR3	grey
																								KANK1	grey
																								BAIAP2L2	grey
																								JMJD7	grey
																								PARP3	grey
																								ARF6	grey
																								SLC27A5	grey
																								VNN1	grey
																								PRTFDC1	grey
																								MTRNR2L1	grey
																								IMP4	grey
																								FAM57A	grey
																								B3GALT5	grey
																								F8A3	grey
																								GPC4	grey
																								OSBPL9	grey
																								PRAG1	grey
																								HENMT1	grey
																								CYP27B1	grey
																								POMP	grey
																								PDGFB	grey
																								RASA4B	grey
																								POMC	grey
																								PCSK7	grey
																								TPD52L1	grey
																								BOLA2B	grey
																								TMEM59	grey
																								SQLE	grey
																								TFPT	grey
																								TRAF5	grey
																								CST2	grey
																								CSNK1D	grey
																								APOL1	grey
																								RAB22A	grey
																								TACC2	grey
																								SLC11A2	grey
																								LIPF	grey
																								TMEM258	grey
																								ST5	grey
																								MUCL3	grey
																								STC2	grey
																								VSIG1	grey
																								RAB27B	grey
																								CNOT2	grey
																								TRIB1	grey
																								AGMAT	grey
																								PLEKHG4	grey
																								SAMD5	grey
																								RNF128	grey
																								ICMT	grey
																								ECI2	grey
																								XRRA1	grey
																								ZNF717	grey
																								AFMID	grey
																								RPS4Y1	grey
																								PRKCI	grey
																								CAMTA1	grey
																								U2AF1	grey
																								INTS5	grey
																								PODXL2	grey
																								FMC1	grey
																								SSBP2	grey
																								ZXDC	grey
																								TOX3	grey
																								ZNF496	grey
																								SLIRP	grey
																								ZBTB7C	grey
																								ATP1B3	grey
																								LRRC8E	grey
																								LTC4S	grey
																								CGB5	grey
																								PRPSAP1	grey
																								NAB1	grey
																								CDH17	grey
																								DPP4	grey
																								HOXB7	grey
																								FAM210B	grey
																								TFF2	grey
																								PLIN3	grey
																								HNRNPUL2-BSCL2	grey
																								PHYHD1	grey
																								CHMP1B	grey
																								CCDC163	grey
																								TM2D3	grey
																								ABCG1	grey
																								ST7	grey
																								SEC16B	grey
																								GALNT10	grey
																								SELENOM	grey
																								PLSCR3	grey
																								MRPL20	grey
																								MAOB	grey
																								NDUFAF5	grey
																								TMEM203	grey
																								MT1E	grey
																								PTTG1IP	grey
																								DBN1	grey
																								WASL	grey
																								LAPTM4B	grey
																								FUT6	grey
																								TVP23C	grey
																								PRPF6	grey
																								MFSD2A	grey
																								UBAP1	grey
																								TMEM220	grey
																								KLF7	grey
																								TMEM163	grey
																								ACYP2	grey
																								MEMO1	grey
																								KPNA4	grey
																								NPIPA1	grey
																								MPRIP	grey
																								FAM200B	grey
																								HDAC6	grey
																								RPAIN	grey
																								GOSR2	grey
																								MRPS33	grey
																								HSD17B4	grey
																								SLC2A6	grey
																								ZNF595	grey
																								ACBD5	grey
																								ENO2	grey
																								MYO1D	grey
																								ZNF564	grey
																								SHROOM3	grey
																								MSL1	grey
																								HK1	grey
																								HLA-A	grey
																								ZNF333	grey
																								SLC10A3	grey
																								GSTM3	grey
																								SLK	grey
																								TRIM26	grey
																								LRRN1	grey
																								ADAM9	grey
																								SECTM1	grey
																								NDUFA5	grey
																								NDUFB2	grey
																								SLC44A2	grey
																								INPP4B	grey
																								BMP2	grey
																								GPHN	grey
																								PAF1	grey
																								CXCL1	grey
																								CLDN1	grey
																								EPS8	grey
																								CD207	grey
																								FOLR1	grey
																								BET1	grey
																								CDCA7	grey
																								SCD	grey
																								MEA1	grey
																								SOCS7	grey
																								HIF3A	grey
																								RBM28	grey
																								CXCL16	grey
																								FUT2	grey
																								ZNRF3	grey
																								EVA1A	grey
																								RFESD	grey
																								ALG1L	grey
																								VTI1B	grey
																								LRRC37B	grey
																								F2RL1	grey
																								C1GALT1	grey
																								LDLR	grey
																								FAM204A	grey
																								DDAH2	grey
																								KLHDC2	grey
																								PIGL	grey
																								PKP1	grey
																								RHBDD2	grey
																								SAP30BP	grey
																								MS4A8	grey
																								MUSTN1	grey
																								PHF11	grey
																								TMEM45B	grey
																								HPGDS	grey
																								LY6D	grey
																								CYP2S1	grey
																								GTF2H2	grey
																								TRIM56	grey
																								COBLL1	grey
																								ZNF431	grey
																								LRMDA	grey
																								CCZ1B	grey
																								EPHX3	grey
																								PHF20L1	grey
																								UBA5	grey
																								B4GALT1	grey
																								FOS	grey
																								MAFF	grey
																								MCU	grey
																								MARK3	grey
																								YTHDF1	grey
																								PSME1	grey
																								SRP19	grey
																								TSPYL2	grey
																								TM4SF4	grey
																								HIST2H2AA4	grey
																								ATXN3	grey
																								TM4SF20	grey
																								ETV6	grey
																								TNFSF9	grey
																								MDK	grey
																								NXT1	grey
																								BTBD6	grey
																								MUC17	grey
																								CYREN	grey
																								CFL1	grey
																								DNASE2	grey
																								FAM153A	grey
																								AREG	grey
																								CNPY2	grey
																								NPIPA3	grey
																								YBX1	grey
																								HIST2H4B	grey
																								FAM13A	grey
																								MAST2	grey
																								SNF8	grey
																								FAM83F	grey
																								SLC7A7	grey
																								AGT	grey
																								KCTD17	grey
																								TBC1D2	grey
																								ERGIC3	grey
																								TMEM248	grey
																								TVP23B	grey
																								ARRDC2	grey
																								CDH1	grey
																								FAM177A1	grey
																								RHOA	grey
																								EGR1	grey
																								TRMT10C	grey
																								ACBD3	grey
																								OGDH	grey
																								SUB1	grey
																								GNB5	grey
																								G6PD	grey
																								C1GALT1C1	grey
																								ERN2	grey
																								IFITM5	grey
																								FXN	grey
																								GPR146	grey
																								MMP28	grey
																								RNF26	grey
																								TUBB4B	grey
																								NSDHL	grey
																								APOPT1	grey
																								TGS1	grey
																								MUC13	grey
																								SLC4A2	grey
																								NPM2	grey
																								ETFB	grey
																								RABGGTB	grey
																								TM9SF3	grey
																								HERC2	grey
																								RAB7B	grey
																								TMEM243	grey
																								MMP10	grey
																								SDHC	grey
																								MAP7D1	grey
																								RDH5	grey
																								KMT5A	grey
																								CXCL3	grey
																								NEK7	grey
																								MMP12	grey
																								SNCG	grey
																								KPNA7	grey
																								ALG12	grey
																								GALM	grey
																								FBXO16	grey
																								GCNT3	grey
																								TMEM94	grey
																								ZNF140	grey
																								SLC35E2A	grey
																								MT1M	grey
																								ITM2C	grey
																								IGFBP2	grey
																								MDM2	grey
																								NBPF10	grey
																								SMPD3	grey
																								CETN2	grey
																								C4B	grey
																								MYZAP	grey
																								CD63	grey
																								PPP1R14D	grey
																								FAM174B	grey
																								SNAPC1	grey
																								TRAPPC5	grey
																								PINK1	grey
																								SCEL	grey
																								CHRNB1	grey
																								SLC35B1	grey
																								AHR	grey
																								RABL2B	grey
																								GPA33	grey
																								GNL1	grey
																								GPR137B	grey
																								MCUB	grey
																								CELF6	grey
																								CLYBL	grey
																								HTT	grey
																								CHRM3	grey
																								KDELR2	grey
																								ADAMTS17	grey
																								CCDC66	grey
																								LPCAT2	grey
																								ATP9A	grey
																								SYCE1	grey
																								PFKFB3	grey
																								TSGA10	grey
																								GPAT3	grey
																								UBE2L3	grey
																								HAUS4	grey
																								TP53INP2	grey
																								ERCC1	grey
																								AVPI1	grey
																								ZCCHC3	grey
																								VPS52	grey
																								BEND7	grey
																								GFPT1	grey
																								KCNIP3	grey
																								ZNF26	grey
																								AOC1	grey
																								ASS1	grey
																								KMT2D	grey
																								ZBTB7A	grey
																								PFN1	grey
																								DGCR6	grey
																								FZD2	grey
																								PRSS50	grey
																								SCLY	grey
																								TMEM123	grey
																								HID1	grey
																								NEURL1B	grey
																								ATP5F1B	grey
																								CDKN2B	grey
																								CAPZA1	grey
																								SRSF9	grey
																								WNT10A	grey
																								WHRN	grey
																								SYAP1	grey
																								FBXO3	grey
																								IGFBP1	grey
																								ARL4D	grey
																								HRASLS5	grey
																								GOLGA8N	grey
																								SYT13	grey
																								IRS1	grey
																								CYB5D1	grey
																								FGFR1OP	grey
																								FAM153C	grey
																								BAG4	grey
																								L3HYPDH	grey
																								CYP3A5	grey
																								CXCL6	grey
																								TVP23C-CDRT4	grey
																								ARFIP1	grey
																								MED18	grey
																								TXNL1	grey
																								TMEM176B	grey
																								FJX1	grey
																								XRCC4	grey
																								TCEAL8	grey
																								HIST1H3H	grey
																								SEMA3F	grey
																								PRELID3B	grey
																								SUSD2	grey
																								VBP1	grey
																								LRP11	grey
																								AATK	grey
																								ANKHD1-EIF4EBP3	grey
																								HBA2	grey
																								MRPL33	grey
																								HOXA3	grey
																								ZBTB9	grey
																								FOSB	grey
																								PSMB3	grey
																								FTH1	grey
																								GTF2I	grey
																								PRDM5	grey
																								ADPRHL2	grey
																								TPCN1	grey
																								ZNF273	grey
																								ZDHHC11B	grey
																								BEX3	grey
																								HIST2H2BE	grey
																								KDELR3	grey
																								HOXB5	grey
																								ALDH7A1	grey
																								NPIPB13	grey
																								ACTR3B	grey
																								HOXB2	grey
																								TMEM138	grey
																								SECISBP2	grey
																								DHRS9	grey
																								STX8	grey
																								NGLY1	grey
																								TRIM3	grey
																								DYRK2	grey
																								COL28A1	grey
																								VAPA	grey
																								SLC9A3	grey
																								FAM177B	grey
																								HTD2	grey
																								ABI1	grey
																								FIBCD1	grey
																								SQSTM1	grey
																								RIPOR3	grey
																								SYNE2	grey
																								DOK5	grey
																								GOLGA8R	grey
																								FCN3	grey
																								HEBP1	grey
																								LGALS4	grey
																								SEMA7A	grey
																								RNASE4	grey
																								CXCL5	grey
																								ZSCAN18	grey
																								MYCL	grey
																								NET1	grey
																								SPRY4	grey
																								RIMKLB	grey
																								IKBKE	grey
																								EXOC7	grey
																								TMEM110-MUSTN1	grey
																								ETS2	grey
																								CLRN3	grey
																								MXD1	grey
																								HIST1H2BK	grey
																								HDLBP	grey
																								TMEM50A	grey
																								MLXIPL	grey
																								RND1	grey
																								SEMA6B	grey
																								STAU1	grey
																								MAPK6	grey
																								NUMA1	grey
																								GGNBP2	grey
																								UQCC2	grey
																								ADCK2	grey
																								NPTX1	grey
																								LYPD2	grey
																								RAP2B	grey
																								UHMK1	grey
																								MRPL42	grey
																								MED17	grey
																								MPV17	grey
																								VLDLR	grey
																								ZC3H12A	grey
																								ADSS	grey
																								AQP5	grey
																								BRCC3	grey
																								FOSL2	grey
																								RALA	grey
																								CEBPB	grey
																								CEMIP	grey
																								YWHAG	grey
																								ZNF302	grey
																								PIGG	grey
																								MUC3A	grey
																								PIGF	grey
																								TRAPPC4	grey
																								POP5	grey
																								AMIGO2	grey
																								GRHPR	grey
																								USP15	grey
																								STK24	grey
																								PIGT	grey
																								MICB	grey
																								PKD1	grey
																								CHID1	grey
																								SHH	grey
																								NUDT4	grey
																								KIF9	grey
																								DDB2	grey
																								HOXA5	grey
																								RASA4	grey
																								CLMN	grey
																								SSR2	grey
																								FLII	grey
																								TBC1D15	grey
																								SLC46A1	grey
																								P4HB	grey
																								CCZ1	grey
																								RAB36	grey
																								BLOC1S3	grey
																								EIF3CL	grey
																								HOXB9	grey
																								SNX12	grey
																								RABGEF1	grey
																								PTBP3	grey
																								TCTN1	grey
																								DTWD1	grey
																								A4GALT	grey
																								COX20	grey
																								NUPR1	grey
																								TRIM14	grey
																								MSTO1	grey
																								ZNF433	grey
																								PDZK1IP1	grey
																								COQ10A	grey
																								CORO2A	grey
																								ANAPC16	grey
																								MARS	grey
																								BRI3BP	grey
																								PTBP2	grey
																								TPMT	grey
																								RSAD1	grey
																								SMIM11A	grey
																								SHPK	grey
																								SLC6A14	grey
																								RBM17	grey
																								LIN37	grey
																								SYNJ2BP-COX16	grey
																								MYD88	grey
																								BPIFB1	grey
																								HS3ST1	grey
																								TMCO3	grey
																								NIT2	grey
																								ZNF90	grey
																								KRT20	grey
																								MTERF2	grey
																								PGRMC1	grey
																								DALRD3	grey
																								ARFIP2	grey
																								INTS6	grey
																								ZNF888	grey
																								DNAJA1	grey
																								ITPKC	grey
																								GPAT4	grey
																								SMN1	grey
																								TRIM54	grey
																								NQO1	grey
																								VKORC1	grey
																								DCTN3	grey
																								STK33	grey
																								MPI	grey
																								FASTKD5	grey
																								B3GALNT2	grey
																								LRCH1	grey
																								PIM1	grey
																								TBCC	grey
																								VPS13A	grey
																								CLCF1	grey
																								OSTF1	grey
																								DCLRE1B	grey
																								PADI1	grey
																								MYO1A	grey
																								VMA21	grey
																								KXD1	grey
																								EFNB2	grey
																								PBLD	grey
																								CRABP2	grey
																								DMBT1	grey
																								DEPTOR	grey
																								PEF1	grey
																								HLA-C	grey
																								OLFM4	grey
																								HIST1H1C	grey
																								MPPE1	grey
																								RHOB	grey
																								OST4	grey
																								ZFP36	grey
																								CEACAM1	grey
																								DNAH14	grey
																								PNP	grey
																								KRT7	grey
																								RTP4	grey
																								COMMD3-BMI1	grey
																								FLRT3	grey
																								SULT1B1	grey
																								CRBN	grey
																								IER5	grey
																								MAPKAPK5	grey
																								FUNDC2	grey
																								DOP1B	grey
																								PNPLA7	grey
																								ZNF585A	grey
																								USP9Y	grey
																								GORASP1	grey
																								GSTO1	grey
																								GGCX	grey
																								CRLF1	grey
																								HPX	grey
																								ZNF703	grey
																								MKNK2	grey
																								BPHL	grey
																								PAAF1	grey
																								TNFRSF18	grey
																								CRIPT	grey
																								HNF1A	grey
																								TXNIP	grey
																								DLL4	grey
																								SSU72	grey
																								CEACAM5	grey
																								ARL8A	grey
																								PAQR8	grey
																								TM7SF3	grey
																								UBASH3B	grey
																								CMPK1	grey
																								SLC1A5	grey
																								DENR	grey
																								RNF19B	grey
																								SLC39A1	grey
																								GALNT1	grey
																								CCL24	grey
																								ANXA13	grey
																								GPR153	grey
																								CYSTM1	grey
																								SH3KBP1	grey
																								CCDC149	grey
																								RAB3IP	grey
																								SMIM19	grey
																								LRRC75B	grey
																								ANXA10	grey
																								ARIH1	grey
																								CNBD2	grey
																								MAPK3	grey
																								MORN1	grey
																								TWISTNB	grey
																								TMPRSS2	grey
																								PLLP	grey
																								INTS10	grey
																								MGAT3	grey
																								SLC2A11	grey
																								EHD2	grey
																								SEM1	grey
																								PNMA2	grey
																								TMC5	grey
																								DNAJC25-GNG10	grey
																								ABTB2	grey
																								GRP	grey
																								KBTBD2	grey
																								USP36	grey
																								STAG3	grey
																								RIOX2	grey
																								PHC1	grey
																								TENT5A	grey
																								CYP2J2	grey
																								ZC3H14	grey
																								CHP1	grey
																								MICU1	grey
																								SLC35G1	grey
																								IL1R2	grey
																								SYT15	grey
																								SLX1A	grey
																								KANSL1	grey
																								KIZ	grey
																								ST6GALNAC4	grey
																								PTRH1	grey
																								FGD6	grey
																								FAM86B1	grey
																								RNF187	grey
																								ANXA5	grey
																								ENOPH1	grey
																								SENP3	grey
																								IQCG	grey
																								SMIM7	grey
																								PGA3	grey
																								SPEF2	grey
																								PYROXD1	grey
																								TAF7	grey
																								KRR1	grey
																								GSTZ1	grey
																								POP4	grey
																								CCL26	grey
																								WBP2	grey
																								NEDD8	grey
																								EWSR1	grey
																								EEF2	grey
																								SUPT20H	grey
																								ALDOC	grey
																								C2orf74	grey
																								CLCC1	grey
																								PPP1R3B	grey
																								RAB29	grey
																								NPY1R	grey
																								ANKRD36B	grey
																								IHH	grey
																								AP2A2	grey
																								RALB	grey
																								PTHLH	grey
																								CST1	grey
																								RBM14-RBM4	grey
																								TRIM29	grey
																								PIGH	grey
																								LGMN	grey
																								PLGLB1	grey
																								IFI27L2	grey
																								RPS26	grey
																								SLC7A5	grey
																								CD2AP	grey
																								SARNP	grey
																								PUDP	grey
																								TGM2	grey
																								CAP1	grey
																								SULT1A1	grey
																								ERMARD	grey
																								APLP2	grey
																								LMNA	grey
																								BCAS2	grey
																								CEBPG	grey
																								PPP1R15A	grey
																								NDUFS5	grey
																								SLC12A2	grey
																								B4GALNT3	grey
																								CCL20	grey
																								DSG2	grey
																								YAP1	grey
																								EPS8L3	grey
																								THAP12	grey
																								ALAS1	grey
																								ANKAR	grey
																								PYGO2	grey
																								GATA3	grey
																								CHMP2B	grey
																								GNE	grey
																								SAE1	grey
																								POLR3K	grey
																								CST4	grey
																								PTMS	grey
																								ONECUT2	grey
																								SMOX	grey
																								GTF3C6	grey
																								SUMO3	grey
																								KRT17	grey
																								ATP5F1E	grey
																								HARS	grey
																								ZNF596	grey
																								TNFRSF10D	grey
																								NPIPB4	grey
																								TRAF3	grey
																								MYBBP1A	grey
																								USH1C	grey
																								RALBP1	grey
																								TYRO3	grey
																								POMT2	grey
																								SKAP2	grey
																								LIMS4	grey
																								IER3	grey
																								FER1L6	grey
																								FOSL1	grey
																								GADD45A	grey
																								HMGN4	grey
																								GOLM1	grey
																								TTYH3	grey
																								NDNF	grey
																								COL17A1	grey
																								AGR3	grey
																								IPO5	grey
																								ACAA1	grey
																								WNT7B	grey
																								NBPF14	grey
																								ARL2BP	grey
																								CHN2	grey
																								HCFC1R1	grey
																								MYOM1	grey
																								STRADA	grey
																								GABRD	grey
																								A1BG	grey
																								PPP2R5C	grey
																								MCM3	grey
																								GATD3A	grey
																								GATA2	grey
																								ZBTB8OS	grey
																								SH2D2A	grey
																								CHCHD7	grey
																								MAN2A2	grey
																								ANP32E	grey
																								SEPHS2	grey
																								LCN2	grey
																								SLC38A9	grey
																								CAPG	grey
																								ZNF83	grey
																								ZNF814	grey
																								VSIG2	grey
																								IL2RG	grey
																								PDLIM4	grey
																								IKBKG	grey
																								PDLIM7	grey
																								PELI1	grey
																								TMEM176A	grey
																								PPL	grey
																								PLEKHA1	grey
																								SLC39A14	grey
																								PHLDA1	grey
																								UBR4	grey
																								VDR	grey
																								PIGU	grey
																								TNFRSF21	grey
																								TACSTD2	grey
																								PARP6	grey
																								ALDH1L1	grey
																								ZNF514	grey
																								SMIM6	grey
																								LY75	grey
																								TBCD	grey
																								LIF	grey
																								GSR	grey
																								MGST3	grey
																								NPIPB2	grey
																								DIO3	grey
																								TMEM238L	grey
																								CDKN1B	grey
																								IGFBP6	grey
																								ERG28	grey
																								CHPF2	grey
																								PON3	grey
																								LHB	grey
																								GNA15	grey
																								RSRC2	grey
																								NPIPB12	grey
																								KHDRBS1	grey
																								ATP6V1G2-DDX39B	grey
																								BCAS1	grey
																								STK26	grey
																								GABRP	grey
																								RASA3	grey
																								NAPA	grey
																								CCNK	grey
																								ESYT2	grey
																								COX6B1	grey
																								VPS26A	grey
																								TOP1	grey
																								HTATSF1	grey
																								HHLA2	grey
																								VGLL1	grey
																								PFDN1	grey
																								HIST1H2BD	grey
																								ABT1	grey
																								PCED1B	grey
																								IL10RB	grey
																								ADH1C	grey
																								DELE1	grey
																								YWHAH	grey
																								ZNF384	grey
																								MIA3	grey
																								SAMD8	grey
																								ZDHHC7	grey
																								SOX21	grey
																								GTF2H2C	grey
																								SGMS2	grey
																								SFT2D2	grey
																								EID2	grey
																								E2F3	grey
																								SLC44A4	grey
																								TTC9	grey
																								PXDC1	grey
																								OSM	grey
																								EFNA5	grey
																								APOL2	grey
																								SFTA2	grey
																								TNFAIP2	grey
																								NT5C3B	grey
																								AGMO	grey
																								SLC25A15	grey
																								BRD2	grey
[truncated: 143 more rows]
